# Supplementary material for: Mitochondrial metabolism sustains CD8+ T cell migration for an efficient infiltration into solid tumors
Source: Nat Commun. 2024 Mar 11;15:2203. doi: 10.1038/s41467-024-46377-7 (PMC10928223; doi:10.1038/s41467-024-46377-7)
Supplement: Supplementary file 4 — Supplementary Movies 1-58 [file 41467_2024_46377_MOESM4_ESM.zip]

Archive with 58 entries (58 files):
- Supplementary Movies/Supplementary Movie 1 - Figure 1H - untreated.avi
- Supplementary Movies/Supplementary Movie 10 - Figure 1K - sgPDHA1.avi
- Supplementary Movies/Supplementary Movie 11 - Figure 1K - sgOGDH.avi
- Supplementary Movies/Supplementary Movie 12 - Figure 1K - sgPDHA1+sgOGDH.avi
- Supplementary Movies/Supplementary Movie 13 - Figure 1M.avi
- Supplementary Movies/Supplementary Movie 14 - Figure 2A - glucose.avi
- Supplementary Movies/Supplementary Movie 15 - Figure 2A - galactose.avi
- Supplementary Movies/Supplementary Movie 16 - Figure 2E - untreated.avi
- Supplementary Movies/Supplementary Movie 17 - Figure 2E - EtBr.avi
- Supplementary Movies/Supplementary Movie 18 - Figure 2G - DMSO.avi
- Supplementary Movies/Supplementary Movie 19 - Figure 2G - 2DG.avi
- Supplementary Movies/Supplementary Movie 2 - Figure 1H - 2DG.avi
- Supplementary Movies/Supplementary Movie 20 - Figure 2G - 2DG+lactate.avi
- Supplementary Movies/Supplementary Movie 21 - Figure 2H - DMSO.avi
- Supplementary Movies/Supplementary Movie 22 - Figure 2H - 68bOA.avi
- Supplementary Movies/Supplementary Movie 23 - Figure 2H - 68bOA+lactate.avi
- Supplementary Movies/Supplementary Movie 24 - Figure 2I - DMSO.avi
- Supplementary Movies/Supplementary Movie 25 - Figure 2I - oligo.avi
- Supplementary Movies/Supplementary Movie 26 - Figure 2I - oligo+lactate.avi
- Supplementary Movies/Supplementary Movie 27 - Figure 2J - DMSO for 2DG.avi
- Supplementary Movies/Supplementary Movie 28 - Figure 2J - 2DG.avi
- Supplementary Movies/Supplementary Movie 29 - Figure 2J - 2DG + lactate.avi
- Supplementary Movies/Supplementary Movie 3 - Figure 1H - 68bOA.avi
- Supplementary Movies/Supplementary Movie 30 - Figure 2J - DMSO for oligo.avi
- Supplementary Movies/Supplementary Movie 31 - Figure 2J - oligo.avi
- Supplementary Movies/Supplementary Movie 32 - Figure 2J - oligo + lactate.avi
- Supplementary Movies/Supplementary Movie 33 - Figure 3B - IL2.avi
- Supplementary Movies/Supplementary Movie 34 - Figure 3B - IL7+15.avi
- Supplementary Movies/Supplementary Movie 35 - Figure 3C - ILs on slice.avi
- Supplementary Movies/Supplementary Movie 36 - Figure 5D - ctrl-CD8.avi
- Supplementary Movies/Supplementary Movie 37 - Figure 5D - Rapa-CD8.avi
- Supplementary Movies/Supplementary Movie 38 - Figure 5E - ctrl-CD8 - untreated.avi
- Supplementary Movies/Supplementary Movie 39 - Figure 5E - Rapa-CD8 - untreated.avi
- Supplementary Movies/Supplementary Movie 4 - Figure 1H - 68bOA+etx+CB.avi
- Supplementary Movies/Supplementary Movie 40 - Figure 5E - ctrl-CD8 - oligo.avi
- Supplementary Movies/Supplementary Movie 41 - Figure 5E - Rapa-CD8 - oligo.avi
- Supplementary Movies/Supplementary Movie 42 - Figure 5G - Rapa-CD8 BxPC3 slice.avi
- Supplementary Movies/Supplementary Movie 43 - Figure 5K - ctrl-CD8 - untreated.avi
- Supplementary Movies/Supplementary Movie 44 - Figure 5K - Beza-CD8 - untreated.avi
- Supplementary Movies/Supplementary Movie 45 - Figure 5K - ctrl-CD8 - oligo.avi
- Supplementary Movies/Supplementary Movie 46 - Figure 5K - Beza-CD8 - oligo.avi
- Supplementary Movies/Supplementary Movie 47 - Figure 5O - ctrl-CD8.avi
- Supplementary Movies/Supplementary Movie 48 - Figure 5O - AICAR-CD8.avi
- Supplementary Movies/Supplementary Movie 49 - Figure 6C - ctrl-CD8-CAR.avi
- Supplementary Movies/Supplementary Movie 5 - Figure 1H - etx+CB.avi
- Supplementary Movies/Supplementary Movie 50 - Figure 6C - Rapa-CD8-CAR.avi
- Supplementary Movies/Supplementary Movie 51- Figure 6D - ctrl-CD8-CAR.avi
- Supplementary Movies/Supplementary Movie 52- Figure 6D - Rapa-CD8-CAR.avi
- Supplementary Movies/Supplementary Movie 53 - Figure 8E - act-37 - untreated.avi
- Supplementary Movies/Supplementary Movie 54 - Figure 8E - act-39 - untreated.avi
- Supplementary Movies/Supplementary Movie 55 - Figure 8E - act-37 - oligo.avi
- Supplementary Movies/Supplementary Movie 56 - Figure 8E - act-39 - oligo.avi
- Supplementary Movies/Supplementary Movie 57 - Figure 8F - act-37.avi
- Supplementary Movies/Supplementary Movie 58 - Figure 8F - act-39.avi
- Supplementary Movies/Supplementary Movie 6 - Figure 1H - 2DG+etx+CB.avi
- Supplementary Movies/Supplementary Movie 7 - Figure 1I - DMSO.avi
- Supplementary Movies/Supplementary Movie 8 - Figure 1I - 68bOA.avi
- Supplementary Movies/Supplementary Movie 9 - Figure 1K - mock.avi
