# Supplementary material for: Mitochondrial metabolism sustains CD8+ T cell migration for an efficient infiltration into solid tumors
Source: Nat Commun. 2024 Mar 11;15:2203. doi: 10.1038/s41467-024-46377-7 (PMC10928223; doi:10.1038/s41467-024-46377-7)
Supplement: Supplementary file 6 — Source Data [file 41467_2024_46377_MOESM6_ESM.zip]

Archive with 19 entries (19 files):
- Source Data/Figure 1.xlsx
- Source Data/Figure 2.xlsx
- Source Data/Figure 3.xlsx
- Source Data/Figure 4.xlsx
- Source Data/Figure 5.xlsx
- Source Data/Figure 6.xlsx
- Source Data/Figure 7.xlsx
- Source Data/Figure 8.xlsx
- Source Data/Figure S1.xlsx
- Source Data/Figure S10.xlsx
- Source Data/Figure S11.xlsx
- Source Data/Figure S2.xlsx
- Source Data/Figure S3.xlsx
- Source Data/Figure S4.xlsx
- Source Data/Figure S5.xlsx
- Source Data/Figure S6.xlsx
- Source Data/Figure S7.xlsx
- Source Data/Figure S8.xlsx
- Source Data/Figure S9.xlsx
