# Supplementary material for: Mitochondrial metabolism sustains CD8+ T cell migration for an efficient infiltration into solid tumors
Source: Nat Commun. 2024 Mar 11;15:2203. doi: 10.1038/s41467-024-46377-7 (PMC10928223; doi:10.1038/s41467-024-46377-7)
Supplement: Supplementary file 6 — Source Data [file 41467_2024_46377_MOESM6_ESM.zip › Source Data/Figure 1.xlsx]

## Sheet: Fig. 1B
		norm 3D motility score
		gluc+glut	glucose	glutamine
		0.93978	0.917586	0.918615		ANOVA OneWay (postHoc HS)
		1.0309	1.0632	0.915742		Comparison		P
		1.02932	0.988237	0.816304		gluc vs. glut		<0.001	***
		0.949925	1.04628	0.804961		G+G vs. glut		0.006	**
		1.13164	0.895978	0.863517		gluc vs. G+G		0.133
		0.91843	1.19743	0.549472
		1.15858	1.02996	1.13107
		0.929918	1.05212	1.00726
		0.911504	1.07643	0.859534
		1.23826	0.848088	1.12121
		1.06042	0.875301	1.08525
		0.701323	1.02523	0.883098
		1.08536	1.22567	0.744338
		0.845557	1.16142	0.866338
		1.06908	1.18983	0.737568
		0.988295	1.00737	0.867828
		1.12781	1.03261	0.68124
		0.883897	1.25522	0.720968
		1.18586	0.975832	0.913173
		0.606854	0.887346	0.793483
		1.20728	0.799772	0.641373
		0.941447	1.37461	0.483295
		0.885593	1.06342	0.688427
		1.17296	0.949747	1.05499
		0.760627	1.55334	0.904878
		1.29133	1.0962	0.664726
		0.948044	1.37354	1.29694
	mean	1	1.07266	0.852429
	SEM	0.0317731	0.0338326	0.0357315

## Sheet: Fig. 1C
		norm 3D score
		gluc	glut
		1.04963	0.921609
		0.961833	1.20565
		0.853216	1.15875
		1.13532	0.927829
		1.02425	0.823148
		1.18528	0.671784
		0.790468	0.510055
		0.82225	1.26729
		1.21285	1.17289
		0.964901	0.420079
	mean	1	0.907909
	SEM	0.0472263	0.0949111
	test-T		0.396451

## Sheet: Fig. 1D
		norm 3D motility score
		gluc+glut	glucose	glutamine
		1.06163	0.592964	0.786801
		0.939167	0.70312	0.422323		ANOVA on Ranks (postHoc Tukey's)
		0.999204	0.641416	0.663458		Comparison		P
		1.0056	0.869667	0.817782		glucglut vs NO_gluc		<0.001	***
		1.03248	0.805354	0.67683		glucglut vs NO_glut		<0.001	***
		0.96192	0.58108	0.652173		NO_glut vs NO_gluc		0.718
		0.939451	0.14123	0.322983
		0.981463	0.148944	0.608056
		1.07909	0.161897	0.543675
		1.02132	0.189405	0.363048
		1.0135	0.197826	0.281958
		0.965181	0.245453	0.262795
	mean	1	0.439863	0.53349
	SEM	0.0129538	0.0817337	0.0567051

## Sheet: Fig. 1E
		norm 3D score			norm 3D score					norm 3D score
		ctrl	OlAc 85mg/L		ctrl	Palm 130ug/L	Palm 1300ug/L	Palm 13000ug/L		ctrl	LinAc 85ug/L	LinAc 850ug/L	LinAc 8500ug/L
		1.03217	1.03614		0.963413	1.11422	0.933029	0.8316		0.97762	0.819353	0.945715	1.01034
		1.06397	1.02207		1.04931	1.09433	1.03646	0.884254		0.936188	0.965008	0.880286	0.945888
		0.903856	1.16823		0.987278	1.18663	1.31041	0.784116		1.08619	0.942102	0.817769	0.778593
		0.990575	0.921416		0.904596	1.1894	1.17365	1.12048		0.97986	0.926386	0.950727	1.05704
		1.00943	0.897136		1.07868	1.1978	0.980306	0.837618		0.916757	0.932111	0.968742	1.05604
		1.22508	1.5694		1.01672	0.995661	1.08289	0.653372		1.10338	1.00319	0.966996	0.910035
		0.952292	1.42023		1.04151	0.759781	0.724153	0.756813		1.01885	0.785831	0.978383	0.807149
		0.822625	1.54258		0.925032	0.873088	0.952419	1.01574		1.04707	0.947441	0.886782	0.795261
		1.19276	1.43775		1.03346	0.896782	0.758548	0.843264		0.934079	0.859357	1.01482	0.847655
		0.931737	1.21932		0.961195	0.937028	0.853592	1.07471		0.95305	1.00768	1.06107	1.04589
		0.875501	1.29786		1.05407	1.07863	0.937493	1.07705		1.01586	0.833665	0.964347	1.07603
		1.1159	0.973534		0.98473	0.88989	1.04232	0.823502		1.03109	1.00342	1.00791	1.00073
		0.924308	1.16518
		0.959793	1.17551
		1.01045	1.06715		1	1.01777	0.982106	0.891876	mean	1	0.918795	0.953629	0.944221
		0.960486	1.04322		0.0157225	0.0421701	0.0476356	0.0422592	SEM	0.0174868	0.0220652	0.0190188	0.0324988
		1.02906	1.15263
		1.07989	0.941801		ANOVA on Ranks					ANOVA on Ranks
		1.03023	0.893706		p=0.119					p=0.121
		0.889873	0.8344
		1.04293	0.830648
		0.974494	0.733134
		0.982577	0.74138
		1.02033	0.918529
		0.951543	0.839993
		1.02812	1.00305
		1.00257	0.886792
		0.930617	0.971186
		1.06682	0.895755
	mean	1	1.05516
	SEM	0.0162576	0.0420586
	test-T		0.226315

## Sheet: Fig. 1F
		norm 3D score				norm 3D score				norm 3D score
		ctrl	etx			ctrl	trim			ctrl	perhex
		1.03217	0.99616			1.07989	1.05821			1.09586	0.909906
		1.06397	1.10707			1.03023	0.990888			0.963939	1.03013
		0.903856	1.16624			0.889873	0.787406			0.940202	0.906053
		0.990575	0.930286			1.04293	0.968736			0.906193	1.08594
		1.00943	0.952638			0.974494	0.876611			1.03534	1.16131
		1.19276	1.22636			0.982577	0.897665			1.05847	0.894203
		0.931737	1.04612			1.09171	0.979944			1.09171	0.908886
		0.875501	1.08124			0.893782	0.882808			0.893782	0.92475
		1.1159	0.951831			1.01451	0.991844			1.01451	0.914815
		0.924308	1.16471			0.959687	1.05566			0.959687	1.11281
		0.959793	1.06783			1.04983	1.16167			1.04983	1.13144
		1.01045	0.921738			0.990483	1.06466			0.990483	1.08491
		0.960486	0.961552
		1.02906	1.10457
	mean	1	1.04845		mean	1	0.976342		mean	1	1.00543
	SEM	0.072439	0.0766611		SEM	0.120671	0.119623		SEM	0.0197781	0.0302174
	test-T		0.176235		test-T		0.507258		test-T		0.881888

## Sheet: Fig. 1G
		norm 3D score
		DMSO	CB839
		1.06752	0.663826
		0.975254	0.846223
		0.957223	0.94028
		1.08351	0.851548
		1.02947	0.685315
		0.887021	0.685857
	mean	1	0.778842
	SEM	0.0303361	0.0470852
	test-T	**	0.00273718

## Sheet: Fig. 1H
		norm 3D motility Score
		DMSO	2DG	OctAcid	OA + etx + CB	etx + CB	2DG + etx + CB
		1.00646	1.14413	0.42401	0.303601	0.728471	0.822275		ANOVA on RANKS (postHoc SNK)
		0.993536	0.977217	0.401738	0.378668	0.796717	0.690108		Comparison		P
		0.998782	1.24667	0.573442	0.287945	0.625352	0.627426		DMSO vs OA+etx+CB		<0.001	***
		1.00122	1.13842	0.467847	0.236177	0.654453	0.751134		DMSO vs OctAc		<0.001	***
		1.00921	1.04876	0.672489	0.336594	0.725502	0.660787		DMSO vs 2DG+etx+CB		<0.001	***
		0.990791	1.04531	0.520626	0.405542	0.741995	0.693366		DMSO vs 2DG		<0.001	***
		1.03028	0.571135	0.19915	0.0783442	0.575298	0.554746		DMSO vs etx+CB		<0.001	***
		1.03886	0.744276	0.218142	0.0328926	0.540743	0.285707		etx+CB vs OA+etx+CB		<0.001	***
		0.930861	0.482541	0.239646	0.0594597	0.54627	0.172686		etx+CB vs OctAc		<0.001	***
		1.11282	0.799882	0.254361	0.0743174	0.855463	0.514923		etx+CB vs 2DG+etx+CB		0.002	**
		1.07417	0.305889	0.222048	0.0113616	0.90798	0.585523		etx+CB vs 2DG		0.837
		0.813008	0.35296	0.186679	0.0742326	0.767162	0.3548		2DG vs OA+etx+CB		<0.001	***
		0.964929	0.623884	0.199363	0.0419394	0.80163	0.816053		2DG vs OctAc		<0.001	***
		1.0169	0.698526	0.157788	0.0607179	0.694779	0.817243		2DG vs 2DG+etx+CB		<0.001	***
		1.01817	0.646463	0.18287	0.0915042	0.78791	0.584284		2DG+etx+CB vs OA+etx+CB		<0.001	***
		1.11274	0.72495	0.245088	0.0157294	1.06729	0.667869		2DG+etx+CB vs OctAc		<0.001	***
		0.916748	0.610697	0.134995	0.0394063	0.976762	0.322119		OctAc vs OA+etx+CB		<0.001	***
		0.970508	0.641992	0.178423	0.0144841	1.05136	0.407775
		1	0.766872	0.304373	0.141273	0.769175	0.573823
		0.0164711	0.0651231	0.0381929	0.0328651	0.0372071	0.0459144

## Sheet: Fig. 1I
		norm 3D score
		DMSO	OctAcid
		0.808979	0.379792
		1.29253	0.363608
		1.20551	0.316323
		0.657384	0.542795
		1.2746	0.705427
		0.76099	0.986285
		1.10985	0.975061
		0.890155	1.02564
		0.917024	0.763538
		1.08298	0.807819
		0.967465	0.965091
		1.03253	1.13591
	mean	1	0.747274
	SEM	0.0586615	0.0825921
	test-T	*	0.0206034

## Sheet: Fig. 1J
		Maximal
		sgCTRL	sgPDH	sgOGDH	sgMIX		ANOVA OneWay Repeated Measures (postHoc HS)
		3.37243	2.87078	3.26104	2.02515		Comparison	P
		4.7	4.2752	2.7556	2.06453		CTRL vs. MIX	0.001	**
		6.91408	3.3964	4.65057	1.79332		CTRL vs. OGDH	0.03	*
		6.4386	7.75737	4.6236	2.95957		PDH vs. MIX	0.038	*
		5.44383	3.1276	3.50997	3.29347		CTRL vs. PDH	0.197
		11.4641	8.2404	5.35787	4.3699		OGDH vs. MIX	0.201
							PDH vs. OGDH	0.235
	mean	6.38884	4.94462	4.02644	2.75099
	SEM	1.13843	0.986936	0.407695	0.403066

## Sheet: Fig. 1K
		norm 3D Score
		sgCTRL	sgPDH	sgOGDH	sgMIX
		1.02677	1.21188	0.59679	0.625883
		0.95823	1.20134	0.856161	0.504387
		1.015	0.756045	0.755953	0.628961		ANOVA on Ranks (postHoc Tukey)
		0.963675	0.780298	0.764129	0.368628		Comparison		P
		0.832031	0.846433	0.716913	0.675639		mock vs sgMIX		<0.001	***
		1.20429	1.00708	0.816107	0.402956		mock vs sgOGDH		<0.001	***
		1.04221	0.354218	0.520155	0.243113		mock vs sgPDH		0.333
		1.08481	0.702366	0.376447	0.4621		sgPDH vs sgMIX		0.001	**
		0.872989	0.500305	0.43956	0.325854		sgPDH vs sgOGDH		0.054
		1.0221	0.939484	0.346521	0.408876		sgOGDH vs sgMIX		0.665
		1.23078	0.988986	0.280651	0.346679
		0.747119	0.958068	0.417588	0.281197
		1.02489	0.745313	0.261511	0.0347173
		1.02338	0.308075	0.358934	0.125657
		0.951725	1.08851	0.30773	0.235052
	mean	1	0.825893	0.52101	0.37798
	SEM	0.0323856	0.0715298	0.0544837	0.0473561

[truncated: 2 more sheets: Fig. 1L, Fig. 1M]
