# Supplementary material for: Mitochondrial metabolism sustains CD8+ T cell migration for an efficient infiltration into solid tumors
Source: Nat Commun. 2024 Mar 11;15:2203. doi: 10.1038/s41467-024-46377-7 (PMC10928223; doi:10.1038/s41467-024-46377-7)
Supplement: Supplementary file 6 — Source Data [file 41467_2024_46377_MOESM6_ESM.zip › Source Data/Figure 2.xlsx]

## Sheet: Fig. 2A
		norm 3D score
		glucose	galactose
		1.06612	0.762701
		0.91095	0.764105
		0.791014	0.718594
		1.09111	0.819736
		1.14081	0.926673
	mean	1	0.798362
	SEM	0.0648478	0.0358668
	test-T	*	0.0262101
		ratio	1.25257

## Sheet: Fig. 2B
		fold increase
		glucose	galactose
		5.71813	1.46192
		4.03787	1.61675
		5.73163	0.80096
	mean	5.16254	1.29321
	SEM	0.562351	0.25015
	test-T	**	0.00326991
		ratio	3.99204

## Sheet: Fig. 2C
		Delta Ct / 18S
		ND1			ND5
		ctrl	EtBr		ctrl	EtBr
		6.72717	1.49312		5.74909	1.18921
		1.9141	0.36942		1.62826	0.239816
		5.6962	1.10701		4.9818	1.03766
		4.92458	0.689362		4.66971	0.594604
		5.22948	1.11987		4.74585	1.01396
		4.89831	0.955757	mean	4.35494	0.815049
		0.80614	0.194079	SEM	0.707929	0.174443
		**	0.00333445	test-T (paired)	**	0.00309553

## Sheet: Fig. 2D
		Glycolysis		Basal Respiration
		mean	SEM	mean	SEM
	ctrl	3.91356	0.219027	2.35499	0.0919577
	EtBr	4.63026	0.127313	0.683218	0.236203
		p=0.047		p=0.000584
		*		***
		(from Fig. S2A)		(from Fig. S2B)

## Sheet: Fig. 2E
		norm 3D score
		ctrl	EtBr
		0.980698	0.581395
		1.07455	0.464277
		0.944754	0.537461
		1.1866	0.868422
		0.838728	1.05607
		0.974668	1.09126
		1.02767	0.617718
		1.05236	0.653513
		0.919967	0.784688
		1.09795	0.35126
		1.17599	0.364067
		0.72606	0.596028
		1.18844	0.287819
		0.979087	0.315526
		0.832468	0.252409
	mean	1	0.588128
	SEM	0.0351861	0.068868
	test-T	***	1.13894e-05

## Sheet: Fig. 2F
		fold increase in cell number
		0d		3d		7d		10d		14d		17d
		ctrl	EtBr	ctrl	EtBr	ctrl	EtBr	ctrl	EtBr	ctrl	EtBr	ctrl	EtBr
		1	1	2.66	3.3	10.1	15	22	18.55	29.7	22.875	28.6	41.105
		1	1	2.775	2.8125	14.6	26	37.5	39.05	41.4844	30.9959	44.8125	68.0641
		1	1	2.625	2.25	9.4	6.5	29.975	8.9	34.2839	22.5	45.562	39.55
	mean	1	1	2.68667	2.7875	11.3667	15.8333	29.825	22.1667	35.1561	25.457	39.6582	49.5731
	SEM	0	0	0.0453076	0.303367	1.62925	5.64456	4.47509	8.88943	3.42969	2.77159	5.53332	9.25644
		ANOVA TwoWay (postHoc HS)
		Comparisons for 0d		P
		ctrl vs. EtBr		1
		Comparisons for 3d		P
		EtBr vs. ctrl		0.988
		Comparisons for 7d		P
		EtBr vs. ctrl		0.511
		Comparisons for 10d		P
		ctrl vs. EtBr		0.264
		Comparisons for 14d		P
		ctrl vs. EtBr		0.161
		Comparisons for 17d		P
		EtBr vs. ctrl		0.152

## Sheet: Fig. 2G
		norm 3D Score
		R_glucose	+ 2DG	+2DG+lactate
		0.99111	0.332176	0.590118
		1.00883	0.266469	0.468737		ANOVA on Ranks (postHoc Tukey)
		1.05976	0.44277	0.33829		Comparison		P
		0.940303	0.344203	0.283055		R_gluc vs 2DG		<0.001	***
		0.73755	0.162377	0.505729		R_gluc vs lactate		0.093
		1.25334	0.110357	0.534287		lactate vs 2DG		0.03	*
		1.00911	0.0946587	0.376109
		0.726407	0.237658	0.884515
		1.30805	0.26118	1.37365
		0.965545	0	0.681057
	mean	1	0.225185	0.603555
	SEM	0.058819	0.0422936	0.101955

## Sheet: Fig. 2H
		norm 3D Score
		R_glucose	+ OA	+OA+lactate
		1.12055	0.090232	0.145274
		1.04134	0.162998	0.140847		ANOVA on Ranks (postHoc Tukey)
		0.838112	0.0783087	0.137817		Comparison		P
		0.917757	0.194051	0.190254		R_gluc vs OctAc		<0.001	***
		1.11675	0.106176	0.0748808		R_gluc vs lactate		0.002	**
		0.965497	0.0775231	0.11031		lactate vs OctAc		0.234
		1.01752	0.0975465	0.144774
		1.06062	0.0564543	0.231076
		0.921855	0.11187	0.207818
		1.29767	0.131502	0.194405
		0.780087	0.0618051	0.30218
		0.922246	0.196232	0.393711
	mean	1	0.113725	0.189446
	SEM	0.0405581	0.0138767	0.0253596

## Sheet: Fig. 2I
		norm 3D Score
		R_glucose	+ oligo	+oligo+lact
		1.03546	0.736495	0.638907
		0.977282	0.646713	0.724204		ANOVA on Ranks (postHoc Tukey)
		0.98726	0.805808	0.82556		Comparison		P
		1.07361	0.575184	0.717025		R_gluc vs lactate		<0.001	***
		1.01425	0.814051	0.75977		R_gluc vs oligo		<0.001	***
		0.912133	0.697232	0.861117		oligo vs lactate		0.96
		0.911193	0.442547	0.439006
		1.08719	0.447952	0.369898
		1.00162	0.5009	0.395664
		1.16477	0.551761	0.464954
		0.925229	0.622703	0.440831
		0.909999	0.480894	0.51217
	mean	1	0.610187	0.595759
	SEM	0.0232918	0.0381952	0.0512651

## Sheet: Fig. 2J
		norm 3D score							norm 3D score
		R_glucose							R_glucose
		-	+2DG 20mM	+2DG 20mM					-	+oligomycin	+oligomycin
		-	-	+lact 10mM					-	-	+lactate 10mM
		1.3064	0.469047	0.885649					1.18382	0.951053	0.432024
		0.693603	0.400055	0.660021					0.678596	0.877681	0.292166
		1.04406	0.342514	0.802712					1.02383	0.228561	0.645779
		0.955944	0.60565	0.705089					0.71589	0.25444	0.180463
		1.01384	0	0.509051					1.39786	0.545312	0.640096
		0.986157	0.736787	1.61008					1.03723	0.334811	0.492778
		0.744107	0.262079	0.997472					0.826086	0.534987	0.463495
		0.855464	0.923667	0.39918					1.13668	0.922952	0.935911
		1.26149	0.15559	0.785585
		1.13894	0.370391	0.691416				mean	1	0.581225	0.510339
								SEM	0.0873198	0.106632	0.0825212
	mean	1	0.426578	0.804625
	SEM	0.063777	0.086319	0.104789					ANOVA OneWay (postHoc HS)
									Comparison	P
		ANOVA OneWay (postHoc HS)							R_gluc vs. lactate	0.004	**
		Comparisons for factor:							R_gluc vs. oligo	0.009	**
		Comparison	P						oligo vs. lactate	0.595
		R_gluc vs. 2DG	<0.001	***
		2DG vs. lactate	0.009	**
		R_gluc vs. lactate	0.122
