# Supplementary material for: Mitochondrial metabolism sustains CD8+ T cell migration for an efficient infiltration into solid tumors
Source: Nat Commun. 2024 Mar 11;15:2203. doi: 10.1038/s41467-024-46377-7 (PMC10928223; doi:10.1038/s41467-024-46377-7)
Supplement: Supplementary file 6 — Source Data [file 41467_2024_46377_MOESM6_ESM.zip › Source Data/Figure 3.xlsx]

## Sheet: Fig. 3A
		Glycolysis		Basal Respiration
		mean	SEM	mean	SEM
	IL2	2.44432	0.496381	1.72406	0.380782
	IL715	2.52483	0.400438	3.28586	0.324571
		p=0.90		p=0.020546
				*
		(from Fig. S3A)		(from Fig. S3B)

## Sheet: Fig. 3B
		norm 3D score
		IL2	IL7+15
		1.00892	1.50644
		0.948613	1.34773
		1.04247	1.66904
		1.14253	1.15788
		1.02399	1.05917
		0.833474	1.02809
		1.01353	1.3869
		0.986467	1.19436
	mean	1	1.2937
	SEM	0.0309125	0.0792388
	test-T	**	0.00388083

## Sheet: Fig. 3C
		norm 3D score
		IL2	IL7+15
		0	150.375
		72	197.581
		156.952	320.769
		18.075	198.092
		553.8	958.8
		224.786	363
		396.667	512
		405	492
	mean	228.41	399.077
	SEM	72.1319	93.0589
	test-t (paired)	***	0.00180185

## Sheet: Fig. 3D
		mean speed CD8 T cells (um/min)
		stroma	islets
		2.8795	3.63778
		3.7809	5.06234
		2.67434	3.34186
	mean	3.11158	4.01399
	SEM	0.339861	0.531088
	test-t (p)	*	0.0421255

## Sheet: Fig. 3E
		TOM20			ATP5a			IDH2			HK1			PFK2			G6PD			GLUT1
		stroma	islets		stroma	islets		stroma	islets		stroma	islets		stroma	islets		stroma	islets		stroma	islets
		3116	7200		3923	5431.5		2831.25	5267		1663.75	1758		1915	2307.25		695.5	808.25		434.75	564.5
		2291	6742.5		1907	4240.5		1653.75	3364.5		1079.25	1330.5		1382	2140		1084.5	1645		819.25	1294
		2264	6339		2678.75	2711.5		1494	3026		1512.75	1440		634	969		615	906.5		885.75	1613.75
		2557	6760.5	mean	2836.25	4127.83	mean	1993	3885.83	mean	1418.58	1509.5	mean	1310.33	1805.42	mean	798.333	1119.92	mean	713.25	1157.42
		279.609	248.712	SEM	587.273	787.215	SEM	421.654	697.462	SEM	175.177	128.208	SEM	371.525	420.986	SEM	144.958	264.069	SEM	140.567	310.496
		ANOVA TwoWay (postHoc HS)
		Comparisons for TOM20			P
		islets vs. stroma			<0.001	***
		Comparisons for ATP5a			P
		islets vs. stroma			0.034	*
		Comparisons for IDH2			P
		islets vs. stroma			0.003	**
		Comparisons for HK1			P
		islets vs. stroma			0.876
		Comparisons for PFK2			P
		islets vs. stroma			0.399
		Comparisons for G6PD			P
		islets vs. stroma			0.582
		Comparisons for GLUT1			P
		islets vs. stroma			0.449

## Sheet: Fig. 3F
					speed (um/min) according to TMRE tertiles
		norm TMRE	speed (um/min)		1st terzile	2nd terzile	3rd terzile		speed (um/min) according to TMRE tertiles
		0.261639	1.62		1.62	14.94	17.34		1st terzile	2nd terzile	3rd terzile
		0.309786	0.84		0.84	2.76	0		4.5468	6.1908	7.3248	mean
		0.315925	1.86		1.86	1.44	14.04		2.4	5.85	8.34	median
		0.317941	1.56		1.56	3.54	11.52
		0.321098	1.56		1.56	7.14	10.86		ANOVA on Ranks (postHoc Tukey)
		0.328714	2.04		2.04	4.08	1.98		Comparison	P
		0.33183	1.5		1.5	16.8	1.56		3rd vs 1st	0.029	*
		0.341405	10.44		10.44	9.96	1.32		3rd vs 2nd	0.552
		0.348824	5.04		5.04	9.06	8.4		2nd vs 1st	0.283
		0.355827	0		0	1.2	1.2
		0.38013	2.82		2.82	1.38	12.42
		0.381155	1.62		1.62	12.72	3
		0.396672	3.06		3.06	11.94	1.62
		0.397265	1.86		1.86	10.44	8.28
		0.402763	11.46		11.46	6.48	2.7
		0.422648	6.9		6.9	16.2	10.86
		0.43413	1.68		1.68	5.4	12.9
		0.449621	1.32		1.32	1.68	11.46
		0.45007	14.58		14.58	1.08	2.58
		0.467763	9.84		9.84	1.14	4.98
		0.480633	4.2		4.2	3.9	0.96
		0.494044	16.56		16.56	7.68	12
		0.498218	18.06		18.06	8.64	0.48
		0.508345	6		6	1.8	11.76
		0.525007	0.3		0.3	2.94	15.06
		0.535176	11.52		11.52	7.74	0.96
		0.535291	0.9		0.9	16.92	8.22
		0.545068	7.86		7.86	1.08	14.1
		0.554992	4.38		4.38	8.64	9.66
		0.574633	10.26		10.26	1.2	9.96
		0.581797	2.4		2.4	12.78	10.74
		0.587959	1.98		1.98	12.3	12.84
		0.587996	7.68		7.68	3.6	12.66
		0.591512	4.44		4.44	1.14	6.36
		0.595402	1.08		1.08	1.32	3.54
		0.598776	2.94		2.94	11.22	9
		0.608436	0.72		0.72	9.66	12.84
		0.609863	3.6		3.6	2.64	9.36
		0.614439	1.8		1.8	2.4	0.48
		0.626672	1.8		1.8	6.3	5.34
		0.62954	1.68		1.68	0.3	4.8
		0.632656	1.68		1.68	7.32	11.58
		0.675898	1.26		1.26	6.66	2.04
		0.67625	1.56		1.56	7.56	1.62
		0.679824	5.34		5.34	4.62	16.86
		0.689712	1.68		1.68	9.3	9.66
		0.702595	2.4		2.4	1.26	0.84
		0.715405	9.18		9.18	1.8	1.14
		0.729661	5.28		5.28	0.66	1.98
		0.732468	7.2		7.2	6.78	10.38
		0.735381	6
		0.737425	14.94
		0.742595	2.76
		0.7426	1.44
		0.75377	3.54
		0.755443	7.14
		0.774296	4.08
		0.78111	16.8
		0.787282	9.96
		0.795136	9.06
		0.80134	1.2
		0.808725	1.38
		0.810859	12.72
		0.834575	11.94
		0.84478	10.44
		0.845828	6.48
		0.850224	16.2
		0.855886	5.4
		0.862298	1.68
		0.868114	1.08
		0.871191	1.14
		0.873219	3.9
		0.876581	7.68
		0.88615	8.64
		0.909637	1.8
		0.914518	2.94
		0.918799	7.74
		0.92438	16.92
		0.944351	1.08
		0.954578	8.64
		0.955782	1.2
		0.959962	12.78
		0.972017	12.3
		0.995523	3.6
		0.995547	1.14
		1.00579	1.32
		1.01348	11.22
		1.02157	9.66
		1.02589	2.64
		1.0306	2.4
		1.0312	6.3
		1.03628	0.3
		1.04682	7.32
		1.04702	6.66
		1.05807	7.56
		1.0732	4.62
		1.0745	9.3
		1.0746	1.26
		1.07481	1.8
		1.12087	0.66
		1.13185	6.78
		1.15721	6.66
		1.16387	17.34
		1.19747	0
		1.20316	14.04
		1.20994	11.52
		1.21616	10.86
		1.21725	1.98
		1.22307	1.56
		1.23086	1.32
		1.23116	8.4
		1.28328	1.2
		1.3059	12.42
		1.31617	3
		1.34679	1.62
		1.3783	8.28
		1.38026	2.7
		1.391	10.86
		1.39111	12.9
		1.40275	11.46
		1.42183	2.58
		1.42306	4.98
		1.4672	0.96
		1.46805	12
		1.49983	0.48
		1.50564	11.76
		1.51487	15.06
		1.51725	0.96
		1.53421	8.22
		1.54149	14.1
		1.5423	9.66
		1.54844	9.96
		1.55212	10.74
		1.5676	12.84
		1.57485	12.66
		1.57784	6.36
		1.58112	3.54
		1.6421	9
		1.67244	12.84
		1.67988	9.36
		1.7165	0.48
		1.75807	5.34
		1.83708	4.8
		1.84083	11.58
		1.94185	2.04
		2.05682	1.62
		2.06728	16.86
		2.10426	9.66
		2.12141	0.84
		2.16902	1.14
		2.17265	1.98
		2.79648	10.38

## Sheet: Fig. 3G
					speed (um/min)
		norm MitoSox	speed (um/min)		below	above	<- MitoSox related to median			speed (um/min)
		0.814087	1.26		1.26	1.08				below	above	<- MitoSox related to median
		0.851952	1.44		1.44	8.28			mean	3.55543	6.25514
		0.852293	17.46		17.46	16.74			SEM	0.253454	0.307942
		0.855232	3.66		3.66	4.68
		0.858171	13.38		13.38	12.06				Rank Sum Test (MW)
		0.861348	3.54		3.54	0.9				p<0.001	***
		0.868457	4.26		4.26	0.84
		0.868923	3		3	1.08
		0.87062	2.82		2.82	6.3
		0.873188	1.32		1.32	2.82
		0.874335	2.4		2.4	6.48
		0.876148	1.26		1.26	1.26
		0.877408	2.82		2.82	2.52
		0.878744	1.08		1.08	1.56
		0.879108	1.08		1.08	0.84
		0.880588	1.32		1.32	4.44
		0.883152	1.14		1.14	6.3
		0.883152	5.82		5.82	2.46
		0.885894	1.32		1.32	4.32
		0.88903	1.32		1.32	2.46
		0.88903	0.42		0.42	11.28
		0.88903	0.78		0.78	10.92
		0.890499	4.26		4.26	2.76
		0.891969	16.86		16.86	3.48
		0.896377	1.44		1.44	7.68
		0.896867	0.96		0.96	1.68
		0.896867	0.78		0.78	3.72
		0.898347	1.8		1.8	2.16
		0.899827	2.34		2.34	0.6
		0.902255	8.88		8.88	11.76
		0.902865	2.1		2.1	7.44
		0.904267	0.42		0.42	1.68
		0.906664	2.52		2.52	14.46
		0.908133	3.72		3.72	1.92
		0.908133	5.22		5.22	0.6
		0.909602	0.9		0.9	15.66
		0.911072	8.58		8.58	1.38
		0.914011	1.08		1.08	10.26
		0.91695	2.52		2.52	0.72
		0.918139	0.6		0.6	3.06
		0.918139	0.9		0.9	7.92
		0.918419	1.26		1.26	0.84
		0.919889	3.06		3.06	9.36
		0.919889	2.88		2.88	6.66
		0.920547	0.9		0.9	12.18
		0.921533	6.84		6.84	8.4
		0.922828	8.46		8.46	12.66
		0.922828	1.44		1.44	10.62
		0.923507	5.88		5.88	19.98
		0.924928	10.08		10.08	3.48
		0.924928	2.94		2.94	17.28
		0.924928	2.46		2.46	1.08
		0.924987	1.08		1.08	12.3
		0.926625	3.12		3.12	13.02
		0.927236	1.14		1.14	1.2
		0.927947	1.02		1.02	8.82
		0.928322	5.64		5.64	2.58
		0.928706	9.42		9.42	16.62
		0.928706	1.38		1.38	1.08
		0.930175	1.38		1.38	2.04
		0.930175	0.42		0.42	8.1
		0.932387	8.52		8.52	5.7
		0.933114	0.9		0.9	3.3
		0.933413	0.42		0.42	14.22
		0.933413	3.18		3.18	10.98
		0.934583	0.78		0.78	8.1
		0.936053	8.88		8.88	11.16
		0.936807	1.98		1.98	0.96
		0.937522	8.46		8.46	15.54
		0.938307	4.26		4.26	5.16
		0.938307	1.56		1.56	4.2
		0.938307	18.48		18.48	1.5
		0.938505	2.64		2.64	6.18
		0.938992	1.86		1.86	7.8
		0.940202	0.84		0.84	3.06
		0.940461	5.64		5.64	1.74
		0.941899	2.76		2.76	0.9
		0.941899	8.46		8.46	4.68
		0.9434	8.94		8.94	2.28
		0.9434	1.44		1.44	0.72
		0.944227	0.66		0.66	1.26
		0.944227	4.5		4.5	4.2
		0.94487	0.42		0.42	8.34
		0.945293	2.46		2.46	12.66
		0.945293	1.32		1.32	11.82
		0.945707	1.26		1.26	13.08
		0.94699	0.66		0.66	13.02
		0.94699	1.44		1.44	8.88
		0.947809	1.02		1.02	2.1
		0.947809	1.8		1.8	6.66
		0.948667	0.42		0.42	4.8
		0.948667	5.46		5.46	1.08
		0.948687	1.38		1.38	12.18
		0.948687	0.72		0.72	0.78
		0.949278	1.8		1.8	1.26
		0.949278	1.38		1.38	9.36
		0.949278	1.26		1.26	10.92
		0.949278	11.94		11.94	10.8
		0.950147	0.96		0.96	14.22
		0.950147	0.42		0.42	1.92
		0.950748	1.44		1.44	9
		0.952081	2.28		2.28	5.76
		0.952081	1.32		1.32	12.06
		0.952217	0.3		0.3	1.26
		0.952217	1.26		1.26	0.66
		0.953107	4.44		4.44	14.52
		0.953687	1.86		1.86	7.62
		0.955156	6.66		6.66	8.76
		0.955476	5.58		5.58	10.38
		0.956626	1.5		1.5	5.4
		0.957173	11.7		11.7	11.28
		0.957547	0.66		0.66	3.9
		0.958095	11.94		11.94	2.58
		0.958095	5.88		5.88	6.12
		0.959565	0.6		0.6	8.34
		0.960567	0.78		0.78	6.96
		0.960567	0.9		0.9	8.46
		0.960567	3		3	3.96
		0.961034	1.38		1.38	8.46
		0.961986	0.66		0.66	7.26
		0.962264	1.26		1.26	1.68
		0.962264	3.66		3.66	11.46
		0.962503	4.26		4.26	3
		0.962503	0.96		0.96	13.26
		0.962503	8.58		8.58	9.42
		0.963466	0.84		0.84	6.36
		0.963466	5.04		5.04	8.64
		0.963961	0.72		0.72	8.4
		0.963961	11.34		11.34	10.02
		0.963961	0.84		0.84	4.62
		0.963961	2.1		2.1	2.7
		0.963973	1.26		1.26	11.04
		0.964946	1.56		1.56	0.9
		0.965442	1.44		1.44	11.64
		0.965442	1.56		1.56	7.14
		0.965442	1.74		1.74	7.38
		0.965658	8.46		8.46	1.68
		0.966912	2.82		2.82	5.16
		0.967355	1.02		1.02	1.14
		0.967355	1.2		1.2	5.88
		0.967906	9.54		9.54	10.74
		0.967906	1.14		1.14	8.88
		0.968381	11.64		11.64	1.02
		0.969053	3.18		3.18	8.7
		0.969386	0.78		0.78	10.92
		0.969851	10.2		10.2	0.72
		0.97075	2.34		2.34	4.38
		0.97075	3.24		3.24	3.54
		0.970866	7.68		7.68	6.18
		0.970866	0.42		0.42	1.14
		0.970866	1.86		1.86	4.14
		0.972346	8.52		8.52	8.04
		0.972447	2.64		2.64	12.6
		0.972447	1.62		1.62	11.34
		0.972447	0.96		0.96	1.68
		0.97279	4.68		4.68	3.9
		0.973826	1.08		1.08	6.6
		0.973826	1.26		1.26	0.84
		0.973826	9.84		9.84	13.08
		0.973826	1.92		1.92	6.96
		0.974144	1.32		1.32	11.58
		0.974144	1.26		1.26	6.66
		0.974259	1.68		1.68	1.44
		0.975729	1.26		1.26	5.4
		0.975729	1.74		1.74	9.06
		0.975841	7.14		7.14	8.04
		0.976786	1.68		1.68	9.06
		0.976786	6.24		6.24	12.78
		0.977198	1.62		1.62	1.32
		0.977538	8.7		8.7	5.22
		0.978266	9.72		9.72	12.66
		0.978668	7.86		7.86	6.18
		0.978668	9.96		9.96	10.62
		0.979235	1.32		1.32	5.94
		0.979235	1.14		1.14	3.48
		0.979235	1.56		1.56	6.72
		0.979746	0.66		0.66	3.72
		0.979746	8.22		8.22	7.68
		0.980137	10.5		10.5	7.5
		0.980137	1.14		1.14	3.06
		0.980137	4.44		4.44	6.84
		0.980137	7.86		7.86	0.9
		0.980137	2.34		2.34	0.96
		0.980932	1.38		1.38	4.86
		0.981226	1.26		1.26	9.6
		0.98263	2.82		2.82	1.68
		0.982706	1.02		1.02	1.02
		0.983076	15.96		15.96	13.92
		0.983076	9.66		9.66	5.4
		0.983076	2.34		2.34	5.16
		0.984186	1.14		1.14	9
		0.984186	6.42		6.42	6
		0.984327	1.14		1.14	0.84
		0.984327	1.44		1.44	0.42
		0.984546	11.7		11.7	1.08
		0.984546	1.8		1.8	1.14
		0.985666	3.54		3.54	0.72
		0.985666	1.5		1.5	1.86
		0.986024	10.02		10.02	13.2
		0.986024	0.72		0.72	11.52
		0.986024	1.2		1.2	9
		0.987146	1.92		1.92	5.52
		0.987146	0.96		0.96	6.72
		0.987146	4.14		4.14	10.38
		0.987484	2.16		2.16	1.44
		0.987484	1.5		1.5	3.72
		0.987484	2.64		2.64	1.62
		0.987721	1.68		1.68	1.86
		0.987721	5.82		5.82	4.08
		0.988626	1.2		1.2	0.96
		0.988626	1.08
		0.988954	8.28
		0.988954	16.74
		0.989418	4.68
		0.989418	12.06
		0.990106	0.9
		0.990106	0.84
		0.990106	1.08
		0.990423	6.3
		0.991115	2.82
		0.991115	6.48
		0.991115	1.26
		0.991115	2.52
		0.991115	1.56
		0.991893	0.84
		0.992812	4.44
		0.993066	6.3
		0.993362	2.46
		0.994509	4.32
		0.994509	2.46
		0.994832	11.28
		0.996026	10.92
		0.996206	2.76
		0.996206	3.48
		0.996301	7.68
		0.996301	1.68
		0.996301	3.72
		0.997771	2.16
		0.997771	0.6
		0.997771	11.76
		0.997904	7.44
		0.998986	1.68
		0.99924	14.46
		0.99924	1.92
		0.99924	0.6
		0.999601	15.66
		0.999601	1.38
		1.00071	10.26
		1.0013	0.72
		1.00299	3.06
		1.00299	7.92
		1.00343	0.84
		1.00365	9.36
		1.00469	6.66
		1.00512	12.18
		1.00639	8.4
		1.00659	12.66
		1.00787	10.62
		1.00787	19.98
		1.00809	3.48
		1.00935	17.28
		1.00935	1.08
		1.00935	12.3
		1.00953	13.02
		1.00953	1.2
		1.011	8.82
		1.01148	2.58
		1.01318	16.62
		1.01318	1.08
		1.01318	2.04
		1.01393	8.1
		1.01487	5.7
		1.01487	3.3
		1.01527	14.22
		1.01527	10.98
		1.0154	8.1
		1.0154	11.16
		1.01657	0.96
		1.01687	15.54
		1.01827	5.16
		1.01827	4.2
		1.01827	1.5
		1.01827	6.18
		1.01834	7.8
		1.01971	3.06
		1.01971	1.74
		1.01981	0.9
		1.01997	4.68
		1.02119	2.28
		1.02119	0.72
		1.02128	1.26
		1.02166	4.2
		1.02166	8.34
		1.02166	12.66
		1.02336	11.82
		1.02336	13.08
		1.02422	13.02
		1.02563	8.88
		1.02569	2.1
		1.02569	6.66
		1.02569	4.8
		1.02711	1.08
		1.02716	12.18
		1.02845	0.78
		1.02863	1.26
		1.02863	9.36
		1.02863	10.92
		1.02863	10.8
		1.03155	14.22
		1.03185	1.92
		1.03303	9
		1.03354	5.76
		1.03524	12.06
		1.03598	1.26
		1.03599	0.66
		1.03863	14.52
		1.03863	7.62
		1.03863	8.76
		1.03892	10.38
		1.03892	5.4
		1.03895	11.28
		1.04033	3.9
		1.04039	2.58
		1.04039	6.12
		1.04043	8.34
		1.04185	6.96
		1.04332	8.46
		1.04339	3.96
		1.04479	8.46
		1.04635	7.26
		1.04712	1.68
		1.04712	11.46
		1.04882	3
		1.0492	13.26
		1.0492	9.42
		1.05051	6.36
		1.05067	8.64
		1.05361	8.4
		1.05375	10.02
		1.05561	4.62
		1.05561	2.7
		1.05802	11.04
		1.05819	0.9
		1.059	11.64
		1.059	7.14
		1.059	7.38
		1.05949	1.68
		1.05949	5.16
		1.05949	1.14
		1.06243	5.88
		1.0639	10.74
		1.0639	8.88
		1.06537	1.02
		1.06706	8.7
		1.06918	10.92
		1.06977	0.72
		1.07002	4.38
		1.0715	3.54
		1.07258	6.18
		1.07271	1.14
		1.07271	4.14
		1.07565	8.04
		1.07594	12.6
		1.07594	11.34
		1.07742	1.68
		1.07767	3.9
		1.07767	6.6
		1.0789	0.84
		1.08006	13.08
		1.08153	6.96
		1.08153	11.58
		1.08447	6.66
		1.08447	1.44
		1.0863	5.4
		1.08778	9.06
		1.08778	8.04
		1.08926	9.06
		1.08955	12.78
		1.09464	1.32
		1.09634	5.22
		1.09666	12.66
		1.09769	6.18
		1.09814	10.62
		1.09916	5.94
		1.10063	3.48
		1.1085	6.72
		1.11161	3.72
		1.11239	7.68
		1.11239	7.5
		1.11827	3.06
		1.11827	6.84
		1.12034	0.9
		1.12415	0.96
		1.12688	4.86
		1.13149	9.6
		1.13366	1.68
		1.1381	1.02
		1.14046	13.92
		1.14895	5.4
		1.15353	5.16
		1.16422	9
		1.16529	6
		1.16529	0.84
		1.1677	0.42
		1.17411	1.08
		1.17411	1.14
		1.18459	0.72
		1.19027	1.86
		1.19174	13.2
		1.19286	11.52
		1.1973	9
		1.19909	5.52
		1.20026	6.72
		1.21378	10.38
		1.21378	1.44
		1.21513	3.72
		1.23142	1.62
		1.2355	1.86
		1.24317	4.08
		1.28811	0.96
