# Supplementary material for: Mitochondrial metabolism sustains CD8+ T cell migration for an efficient infiltration into solid tumors
Source: Nat Commun. 2024 Mar 11;15:2203. doi: 10.1038/s41467-024-46377-7 (PMC10928223; doi:10.1038/s41467-024-46377-7)
Supplement: Supplementary file 6 — Source Data [file 41467_2024_46377_MOESM6_ESM.zip › Source Data/Figure 4.xlsx]

## Sheet: Fig. 4A
		norm 3D motility Score								ANOVA on Ranks (postHoc SNK)
	oligomycin ->	unt	100pM	1nM	10nM	100nM	1uM	10uM		Comparison		P
		1	0.672787	0.668033	1.10773	0.57377	0.612519	0.0685544		unt vs 10uM		<0.001	***
		1	0.877256	0.842762	0.365594	0.205456	0.342057	0.105876		unt vs 1uM		0.004	**
		1	1.01185	0.746353	0.338568	0.10708	0.398607	0.0482313		unt vs 100nM		<0.001	***
		1	1.436	1.56874	1.04657	0.782493	0.749639	0.270899		unt vs 10nM		0.004	**
		1	1.07394	1.14719	0.904944	0.675157	0.536502	0.180103		unt vs 1nM		0.249
		1	0.945756	0.828356	0.464757	0.446443	0.232061	0.104567		unt vs 100pM		0.462
		1	1.19849	0.985115	0.631191	0.690614	0.474498	0.255918		100pM vs 10uM		<0.001	***
		1	0.699391	0.837957	0.486205	0.472774	0.482932	0.228352		100pM vs 1uM		<0.001	***
										100pM vs 100nM		<0.001	***
	mean	1	0.989433	0.953063	0.668195	0.494223	0.478602	0.157813		100pM vs 10nM		<0.001	***
	SEM	0	0.0896075	0.102007	0.109259	0.0841707	0.0567904	0.030878		100pM vs 1nM		0.104
										1nM vs 10uM		<0.001	***
										1nM vs 1uM		<0.001	***
										1nM vs 100nM		<0.001	***
										1nM vs 10nM		<0.001	***
										10nM vs 10uM		<0.001	***
										10nM vs 1uM		0.022	*
										10nM vs 100nM		<0.001	***
										100nM vs 10uM		<0.001	***
										100nM vs 1uM		0.793
										1uM vs 10uM		<0.001	***

## Sheet: Fig. 4B
		O2 Flux per V (-KCN) pmol/(s*10^6 cells)
		Basal				After CCCP
	oligomycin ->	control	1uM	10uM		control	1uM	10uM
		2.9662	0.50834	1.01638		4.90932	7.02636	4.95902
		3.40036	0.18908	0.9397		7.54676	8.67726	6.68882
		2.6375	1.60786	2.14496		4.81236	6.97618	6.41668
		3.00135	0.768427	1.36701	mean	5.75615	7.55993	6.02151
		0.220919	0.429716	0.389603	SEM	0.895744	0.558851	0.537021
		ANOVA OneWay (postHoc HS)				ANOVA OneWay (postHoc HS)
		Comparison	P			p=0.212
		ctrl vs 1uM	0.014	*
		ctrl vs 10uM	0.036	*
		1uM vs 10uM	0.282

## Sheet: Fig. 4C
		norm mtROS
	oligomycin ->	unt	100pM	1nM	10nM	100nM	1uM	10uM		ANOVA on Ranks (postHoc SNK)
		1	0.427269	1.04911	0.985457	1.09686	0.923313	0.163816		Comparison		P
		1	0.771015	1.08695	1.80004	2.02691	1.96711	0.337506		100nM vs 10uM		<0.001	***
		1	0.909504	0.907879	2.03056	2.54139	3.46592	0.649021		100nM vs 100pM		0.005	**
		1	0.938274	1.19476	1.18483	1.35134	1.353	0.264281		100nM vs unt		0.06
		1	0.735238	0.813206	0.960583	0.99873	1.00169	0.197663		100nM vs 1nM		0.096
		1	1.30328	2.55767	2.4094	2.91221	1.95633	0.709245		100nM vs 1uM		0.079
		1	0.7167	1.18584	1.20828	2.63502	0.690426	0.539487		100nM vs 10nM		0.011
										10nM vs 10uM		<0.001	***
										10nM vs 100pM		0.011	*
	mean	1	0.828754	1.25649	1.51131	1.93749	1.62254	0.408717		10nM vs unt		0.183
	SEM	0	0.101126	0.223162	0.214797	0.298441	0.360029	0.0838957		10nM vs 1nM		0.376
										10nM vs 1uM		0.523
										1uM vs 10uM		<0.001	***
										1uM vs 100pM		0.001	**
										1uM vs unt		0.065
										1uM vs 1nM		0.18
										1nM vs 10uM		<0.001	***
										1nM vs 100pM		<0.001	***
										1nM vs unt		0.048	*
										unt vs 10uM		<0.001	***
										unt vs 100pM		<0.001	***
										100pM vs 10uM		<0.001	***

## Sheet: Fig. 4D
		norm 3D Score			norm mtROS
		ctrl	NAC		ctrl	NAC
		0.905548	0.539735		1	1.01536
		1.10466	0.567099		1	0.938373
		0.98979	0.583909		1	0.442858
		0.989426	0.610906		1	0.633041
		0.936117	0.566578		1	0.615542
		1.07446	0.375943		1	0.695935
		0.86168	0.707855
		1.15439	0.728808
		0.983925	0.489377
		0.945625	0.687834
		1.04123	0.550563
		1.01315	0.523118
		1	0.577644	mean	1	0.723519
		0.0242734	0.0284638	SEM	0	0.087695
		***	1.26979e-10	test-T	*	0.0253002

## Sheet: Fig. 4E
		MitoTEMPO
		norm 3D motility Score					norm mtROS amount
		ctrl	0.1uM	1uM	10uM		ctrl	0.1uM	1uM	10uM
		1.03565	0.757673	1.26774	0.855865		1	0.841909	0.882988	0.849793
		0.943729	0.818624	0.814318	0.873592		1	0.940936	1.0117	0.968421
		1.02062	0.660123	0.97255	0.88274		1	0.916802	0.924727	0.833875
		1.04865	1.00154	0.612534	0.626123		1	0.890564	0.939953	0.978685
		1.01013	0.654005	0.533852	0.495588		1	1.03532	0.885106	0.869787
		0.941211	0.70678	0.508472	0.594186		1	1.03328	0.996543	0.914434
		0.955927	0.754712	0.715968	0.577164
		1.07252	0.690032	0.87298	0.482111
		0.971555	0.797881	0.598037	0.609972
		0.985737	1.39651	0.992521	0.726416
		0.885297	1.15684	1.07585	0.703189	mean	1	0.943134	0.940169	0.902499
		1.12897	0.978737	1.19058	0.297117	SEM	0	0.0317973	0.0222368	0.0250664
		0.911611	1.00106	0.820071	0.617717
		1.01605	1.17238	0.821401	0.703563		ANOVA on RANKS (postHoc Tukey)
		1.07234	1.30572	0.979221	0.591647		Comparison	P
							unt vs 10uM	0.028	*
	mean	1	0.923508	0.85174	0.642466		unt vs 1uM	0.316
	SEM	0.0171956	0.0627776	0.0598188	0.0407562		unt vs 0.1uM	0.507
							0.1uM vs 10uM	0.507
		ANOVA on RANKS (postHoc Tukey)					0.1uM vs 1uM	0.988
		Comparison	P				1uM vs 10uM	0.713
		unt vs 10uM	<0.001	***
		unt vs 1uM	0.149
		unt vs 0.1uM	0.499
		0.1uM vs 10uM	0.007	**
		0.1uM vs 1uM	0.893
		1uM vs 10uM	0.059

## Sheet: Fig. 4F
		norm motility Score						norm mtROS amount
	rotenone ->	untreated	1nM	10nM	100nM		rotenone ->	untreated	1nM	10nM	100nM
		0.706774	0.905946	0.895039	0.59884			1	1.16377	1.14641	1.95589
		1.29323	1.06302	0.528329	0.589124			1	0.999266	1.29772	1.77166
		1.05335	1.15034	0.778493	0.757101			1.03871	1.0328	1.18925	1.39086
		0.946654	0.949557	0.79892	0.708658			0.96129	1.01667	1.17258	1.52581
		0.988806	1.2235	0.786172	0.900731			1	1.17862	1.26112	1.3429
		0.950465	1.0191	0.943179	0.627175			1	0.970512	1.0451	1.10885
		1.06073	1.48123	0.599811	0.681736			1	0.986368	1.07595	1.15433
		1.08456	1.12048	0.461963	0.595099
		0.995516	1.26285	0.752736	0.964578		mean	1	1.04971	1.16973	1.46433
		0.919919	0.918071	0.54557	0.630821		SEM	0.00844714	0.0323066	0.0345015	0.117764
		1.01455	0.871378	0.444995	0.377496
		0.836867	0.784701	0.578062	0.482981			ANOVA on Ranks (postHoc Dunnet)
		1.14858	0.916082	0.466321	0.463547			Comparison	P
		1.08737	0.872551	0.554415	0.495431			100nM vs unt	<0.001	***
		1.05921	0.921112	0.490585	0.522428			10nM vs unt	0.026	*
		0.853422	0.910275	0.572442	0.466533			1nM vs unt	0.854
	mean	1	1.02314	0.637315	0.616392
	SEM	0.0340973	0.0457381	0.0406356	0.0398248
		ANOVA on Ranks (postHoc Dunnet)
		Comparison	P
		100nM vs unt	<0.001	***
		10nM vs unt	<0.001	***
		1nM vs unt	0.999

## Sheet: Fig. 4G
		O2 Flux per V (-KCN) pmol/(s*10^6 cells)
		Basal			ATP-linked
		ctrl	Rot 10nM		ctrl	Rot 10nM
		2.6375	0.71604		2.1299	-0.0203
		1.29984	0.81996		0.6455	0.52178
		4.92604	1.54398		4.17954	1.1399
		4.13938	0.77656		3.18694	0.42828
		3.25069	0.964135	mean	2.53547	0.517415
		0.805108	0.194453	SEM	0.756299	0.23885
		*	0.0328244	test-T	*	0.0438168

## Sheet: Fig. 4H
		norm 3D Score
		ctrl	rotenone	oligo	oligo+rot	NAC	NAC + rot		ANOVA TwoWay (postHoc HS)
		1.06358	0.65508	0.294191	0.203132	0.645135	0.246428
		0.824303	0.597161	0.280797	0.268076	0.557183	0.307154		Comparisons for untreated			P
		1.11212	0.586143	0.304241	0.28438	0.662009	0.223009		ctrl vs. rotenone			<0.001	***
		1.10382	0.580029	0.265498	0.247766	0.552956	0.186702
		0.875776	0.566368	0.245931	0.246928	0.826068	0.226547		Comparisons for oligo			P
		1.0204	0.620837	0.271306	0.160448	0.582382	0.131379		ctrl vs. rotenone			0.273
		1.1597	0.806257	0.391583	0.481247	0.852135	0.38189
		1.02012	0.591053	0.185987	0.42277	0.807573	0.535274		Comparisons for NAC			P
		0.820184	0.81051	0.217685	0.281962	0.588248	0.321564		ctrl vs. rotenone			<0.001	***
		0.89457	0.696065	0.350487	0.38409	0.742008	0.358661
		1.14667	0.740556	0.20742	0.470897	0.860042	0.422435		Comparisons for ctrl			P
		0.958763	0.707248	0.142791	0.27026	0.627187	0.326701		untreated vs. oligo			<0.001	***
									NAC vs. oligo			<0.001	***
									untreated vs. NAC			<0.001	***
	mean	1	0.663109	0.26316	0.310163	0.691911	0.305645
	SEM	0.0355346	0.0253503	0.0200507	0.0301306	0.0343003	0.0321926		Comparisons for rotenone			P
									untreated vs. NAC			<0.001	***
									untreated vs. oligo			<0.001	***
									oligo vs. NAC			0.916

## Sheet: Fig. 4I
		relative % of reduction in motility (+/- rotenone)
		ctrl	oligomycin	NAC
		-0.34492	-0.306897	-0.603459		ANOVA on ranks (postHoc Dunnet)
		-0.402839	-0.0853032	-0.50574		Comparison	p
		-0.413857	-0.0296726	-0.641143		NAC vs ctrl	0.018	*
		-0.419971	-0.0503832	-0.714437		oligo vs ctrl	0.025	*
		-0.433632	-0.0535955	-0.653493
		-0.379163	-0.385048	-0.799054
		-0.193743	0.815447	-0.49035
		-0.408947	0.594851	-0.285653
		-0.18949	0.0636668	-0.570859
		-0.303935	0.64446	-0.517331
		-0.259444	1.01612	-0.431507
		-0.292752	0.157105	-0.560342
	mean	-0.336891	0.198396	-0.564447
	SEM	0.0253503	0.131398	0.0388748

## Sheet: Fig. 4J
		norm 3D motility Score						norm mtROS amount
		untreated	100pM	1nM	10nM	100nM		untreated	100pM	1nM	10nM	100nM
		1.01781	0.949985	0.470873	0.191021	0.14699		1.05681	0.828683	0.671373	1.95429	1.83059
		0.982186	0.831842	0.427795	0.222373	0.17025		0.943193	0.792381	0.930196	1.91126	1.85076
		0.955753	1.11278	0.674788	0.323995	0.295293		1.00968	0.786902	1.02704	1.08807	1.04986
		1.04425	1.0373	0.625351	0.450944	0.266967		0.990325	0.996775	1.13768	1.18779	1.28206
		1.11743	0.965365	0.981948	0.817661	0.94345		1	0.957096	0.944554	0.949835	1.0165
		1.08122	1.22516	0.892682	0.807834	1.14092		1	1.00708	1.09277	1.16981	1.1478
		0.80135	0.937903	1.29491	0.76998	1.07829		1	1.11208	1.07196	1.13884	1.1333
		1.05488	0.896918	0.976566	0.721314	0.871614
		1.04489	0.951024	0.703208	0.756226	0.732114	mean	1	0.925857	0.982224	1.34284	1.33013
		0.900232	0.903552	0.91832	0.716206	0.602997	SEM	0.0125747	0.0472707	0.0592015	0.155221	0.135639
		0.790837	0.610715	0.436113	0.62593	0.549217
		1.01322	0.924356	0.638605	0.481358	0.380317		ANOVA on Ranks (postHoc Dunnet)
		1.19594	0.88834	0.576309	0.523062	0.441655		Comparison	P
		0.909461	0.811473	0.719964	0.420721	0.640426		10nM vs unt	0.049	*
		1.00115	0.900608	0.593214	0.389824	0.569577		100nM vs unt	0.049	*
		1.08939	0.912592	0.429265	0.524521	0.542519		100pM vs unt	0.935
								1nM vs unt	0.997
	mean	1	0.928745	0.709994	0.546436	0.585788
	SEM	0.0272246	0.0331993	0.0612275	0.0515238	0.0764516
		ANOVA on Ranks (postHoc Dunnet)
		Comparison	P
		10nM vs unt	<0.001	***
		100nM vs unt	<0.001	***
		1nM vs unt	0.002	**
		100pM vs unt	0.654

[truncated: 6 more sheets: Fig. 4K, Fig. 4L, Fig. 4M, Fig. 4N, Fig. 4O, Fig. 4P]
