# Supplementary material for: Mitochondrial metabolism sustains CD8+ T cell migration for an efficient infiltration into solid tumors
Source: Nat Commun. 2024 Mar 11;15:2203. doi: 10.1038/s41467-024-46377-7 (PMC10928223; doi:10.1038/s41467-024-46377-7)
Supplement: Supplementary file 6 — Source Data [file 41467_2024_46377_MOESM6_ESM.zip › Source Data/Figure 5.xlsx]

## Sheet: Fig. 5B
		norm Delta Ct / 18S
		ND1			ND5
		ctrl	Rapa		ctrl	Rapa
		1	1.32103		1	0.852635
		1	2.42279		1	2.67586
		1	1.19196		1	1.34412
		1	1.32869		1	1.07177
		1	2.52567		1	3.08086
		1	0.768438		1	0.856584
		1	1.83613		1	1.93858
		1	3.16017		1	1.36289
		1	1.67404		1	1.42076
		1	1.80321	mean	1	1.62267
		0	0.254596	SEM	0	0.263641
		MW Rank Sum Test			MW Rank Sum Test
		p=0.003	***		p=0.038	*

## Sheet: Fig. 5C
		O2 Flux per V (-KCN) pmol/(s*10^6 cells)
		Basal			Maximal
		ctrl	Rapa		ctrl	Rapa
		1.80626	2.69834		4.57252	9.02056
		2.9022	2.65758		7.11576	8.72712
		1.99884	2.2043		6.5891	8.23922
		2.25412	2.16664		7.41032	11.0088
		2.24036	2.43171	mean	6.42192	9.24892
		0.238921	0.14262	SEM	0.639438	0.608346
			0.517315	test-T	*	0.0185283

## Sheet: Fig. 5D
		norm 3D score
		ctrl	Rapa
		0.94	2.07
		1.03	2.71
		1.03	2.52
		0.95	1.6
		1.14	1.59
		0.91	1.24
		1.29	1.6
		0.96	1.19
		0.76	1.59
		0.85	1.54
		1.19	2
		0.96	1.53
		0.48	1.15
		1.15	1.2
		1.38	0.82
		1.27	1.79
		1.36	1.77
		0.38	1.78
		0.84	1.3
		0.72	1.63
		1.45	1.39
		0.82	1.92
		1.04	1.56
		1.13	1.51
		1.1	1.53
		1.07	1.45
		0.83	1.45
		1.27	2.76
		0.48	2.17
		1.25	3.21
	mean	1	1.72
	SEM	0.05	0.1
		MW Rank Sum Test
		p<0.001	***

## Sheet: Fig. 5E
		norm 3D scores
		untreated		oligomycin
		ctrl	Rapa	ctrl	Rapa
		0.753411	2.15842	0.61208	0.258569		ANOVA on Ranks (postHoc SNK)
		1.10953	2.37729	0.320622	0.389135		Comparison		P
		1.13705	2.59716	0.591864	0.264636		Rapa-unt vs ctrl-oligo		<0.001	***
		1.09725	1.66144	0.0530349	0		Rapa-unt vs Rapa-oligo		<0.001	***
		0.694236	2.01905	0.168439	0.220593		Rapa-unt vs ctrl-unt		<0.001	***
		1.20852	1.10329	0.172343	0		ctrl-unt vs ctrl-oligo		<0.001	***
		0.860701	1.59314	0	0.271567		ctrl-unt vs Rapa-oligo		<0.001	***
		1.396	1.25221	0.043734	0.0419702		Rapa-oligo vs ctrl-oligo		0.885
		0.743296	1.03929	0.0284123	0.0834582
		0.926044	1.66917	0.115036	0.251606
		1.03489	2.2972	0.104113	0.0869279
		1.03907	2.43907	0.0867646	0.21607
		1.08507	1.7719	0.175996	0.0570204
		1.06711	1.71776	0.101699	0.151269
		0.847822	2.14886	0.0939932	0.101678
		1	1.85635	0.177875	0.159633
		0.0499164	0.125844	0.0487221	0.0301766

## Sheet: Fig. 5F
		normalized 3D Scores
		CTRL						Rapamycin
		untreated	2DG	OctAc	etx	CB839		untreated	2DG	OctAc	etx	CB839
		0.753411	0.545578	0	1.55758	0.450331		0.907806	0.489718	0.0136135	0.742071	0.589753
		1.10953	0.835229	0	0.797251	0.839037		0.99986	0.559756	0.0163302	0.773028	0.280021
		1.13705	0.701906	0	1.48147	0.547741		1.09233	0.635465	0	0.847459	0.557942
		0.860701	0.591076	0.647066	1.61286	0.956869		1.04192	0.69003	0	0.822048	0.188215
		1.396	0.889754	0.636839	0.587458	0.887693		1.26619	0.540355	0	0.192731	0.282568
		0.743296	0.974769	0.876314	0.924001	0.808628		0.691892	0.387278	0.0436551	0.434713	0.329216
		0.888229	0.529258	0.168519	0.738805	0.321816		1.23034	0.372167	0.335244	0.615919	0.4376
		1.18674	0.566681	0.0659182	1.01308	0.311686		0.967046	0.518133	0.320763	0.532541	0.95776
		0.925033	0.759809	0.0580536	0.897679	0.224335		0.802616	0.40299	0.696541	0.713992	0.530034
		1.05176	0.18078	0.115764	0.838795	0.679617		1.10542	0.257052	0.757373	0.947836	0.979453
		1.15077	0.277527	0.0355271	1.10213	0.777844		1.14455	0.380163	0.87819	1.0619	1.05971
		0.797472	0.330415	0.0469861	0.655417	1.02321		0.75003	0.248936	0.834238	1.05446	0.93004
								1.15695	0.353893	0.936738	0.835188	1.18529
								0.950473	0.291656	1.00462	0.734253	0.705638
								0.892575	0.361591	0.808837	1.03479	0.56559
		1	0.598565	0.220916	1.01721	0.6524	mean	1	0.432612	0.443076	0.756195	0.638589
		0.0585893	0.0716265	0.0895919	0.101722	0.0788975	SEM	0.0442284	0.0345562	0.105555	0.0620655	0.081766
		ANOVA on Ranks (postHoc SNK - only test vs unt shown)						ANOVA on Ranks (postHoc SNK - only test vs unt shown)
		Comparison		P				Comparison		P
		PDHi vs unt		<0.001	***			2DG vs unt		<0.001	***
		2DG vs unt		0.002	**			PDHi vs unt		<0.001	***
		CB vs unt		<0.001	***			CB vs unt		<0.001	***
		etx vs unt		0.312				etx vs unt		<0.001	***

## Sheet: Fig. 5G
		3D motility Score
		ctrl	Rapa
		396.766	442.272
		490.105	526.386
		556.351	657.641
		417.13	443.791
		366.016	459.002
		329.969	433.144
		424.675	542.532
		358.405	452.45
		299.308	398.964
	mean	404.303	484.02
	SEM	26.6768	26.397
		Wilcoxon paired rank sum test
		p=0.004	**

## Sheet: Fig. 5H
		mean distance (um)
		ctrl	Rapa
		120.234	167.53
		101.021	124.739
		67.065	90.1152
		48.852	49.1551
		161.25	174.77
		141.616	158.513
		123.559	136.949
		136.923	132.23
		100.644	117.915
	mean	111.24	127.991
	SEM	12.0048	13.1989
	test-T(paired)	**	0.00877798

## Sheet: Fig. 5J
		O2 Flux per V (-KCN) pmol/(s*10^6 cells)
		Basal			Maximal
		ctrl	Beza		ctrl	Beza
		2.43631	2.74766		6.3308	7.26851
		1.62526	3.02038		4.99346	9.37124
		1.96802	2.12142		5.5901	6.8309
		2.61816	3.00564		6.59886	7.08656
		1.56488	2.4874		3.7784	5.9154
		1.80776	2.73018		3.80222	5.92828
		2.0034	2.68545	mean	5.18231	7.06682
		0.177027	0.138795	SEM	0.496763	0.517337
		*	0.0126343	test-T	*	0.0252703

## Sheet: Fig. 5K
		norm 3D scores
		untreated		oligomycin
		ctrl	Beza	ctrl	Beza
		0.926044	2.27427	1.17323	1.02668		ANOVA on Ranks (postHoc SNK)
		1.03489	2.0859	0.906925	1.17569		Comparison		P
		1.03907	2.15845	0.866726	0.840146		Beza-unt vs Beza-oligo		<0.001	***
		1.08507	1.9288	0.596602	0.613586		Beza-unt vs ctrl-oligo		<0.001	***
		1.06711	0.982395	0.681443	0.697147		Beza-unt vs ctrl-unt		0.005	**
		0.847822	1.38119	0.868679	0.76751		ctrl-unt vs Beza-oligo		<0.001	***
		0.962313	1.03784	0.423423	0.423533		ctrl-unt vs ctrl-oligo		<0.001	***
		1.0122	0.939346	0.493498	0.250485		ctrl-oligo vs Beza-oligo		0.544
		1.02549	1.1598	0.506528	0.268271
		1.05863	0.909882	0.465905	0.556602
		1.02065	1.11856	0.528239	0.34448
		0.920718	1.12625	0.722852	0.359597
	mean	1	1.42522	0.686171	0.61031
	SEM	0.0205014	0.152062	0.0658942	0.0868587

## Sheet: Fig. 5L
		normalized 3D Scores
		Bezafibrate
		untreated	2DG	OctAc	etx	CB839
		1.08687	0.774466	0.920757	0.856879	0.979437
		1.1636	0.564993	0.616836	0.629841	0.836661		ANOVA on Ranks (postHoc Dunnet's)
		0.74953	0.516687	0.740042	0.705066	0.659947		Comparison		P
		0.892268	0.53932	1.00155	1.08615	0.905977		PDHi vs unt		<0.001	***
		1.10407	0.302652	0.696589	0.837635	0.57842		2DG vs unt		<0.001	***
		1.00366	0.518768	0.708316	0.8044	0.662311		CB vs unt		0.011	*
		0.918569	0.5759	0.0628957	0.910851	0.578878		etx vs unt		0.311
		1.13039	0.541138	0.0196165	0.788019	0.627936
		0.951043	0.421841	0.0439805	0.862393	0.650548
		0.992519	0.925982	0.171	0.962676	0.82789
		0.898329	0.801876	0.346847	0.973458	0.757256
		1.10915	0.878951	0.378643	0.943497	0.736025
		0.865266	0.811585	0.181477	0.889705	0.888871
		1.06371	0.912275	0.270676	1.04924	0.997978
		1.07102	1.02588	0.322561	1.05176	1.00971
	mean	1	0.674154	0.432119	0.890104	0.779856
	SEM	0.0304795	0.0551663	0.0837946	0.0330766	0.0393375

[truncated: 2 more sheets: Fig. 5N, Fig. 5O]
