# Supplementary material for: Mitochondrial metabolism sustains CD8+ T cell migration for an efficient infiltration into solid tumors
Source: Nat Commun. 2024 Mar 11;15:2203. doi: 10.1038/s41467-024-46377-7 (PMC10928223; doi:10.1038/s41467-024-46377-7)
Supplement: Supplementary file 6 — Source Data [file 41467_2024_46377_MOESM6_ESM.zip › Source Data/Figure 6.xlsx]

## Sheet: Fig. 6B
		O2 Flux per V (-KCN) pmol/(s*10^6 cells)
		Basal			Maximal
		ctrl-CD8-CAR	Rapa-CD8-CAR		ctrl-CD8-CAR	Rapa-CD8-CAR
		2.3587	2.8826		5.4099	10.036
		2.53725	2.4056		6.395	6.72515
		1.98127	2.2511		5.41843	6.21005
		2.96745	2.18127		4.28397	5.54177
		2.06365	1.98435		5.98653	5.81485
		1.51502	1.73238		3.81727	5.25944
		1.70184	2.66724		4.96253	8.14476
		2.16074	2.30065	mean	5.18195	6.81887
		0.189039	0.148304	SEM	0.34308	0.646575
			0.527763	test-T	*	0.0430213

## Sheet: Fig. 6C
		norm 3D score
		ctrl-CD8-CAR	Rapa-CD8-CAR
		1.77116	4.54157
		0.585488	3.39347
		0.643354	3.04538
		0.878745	0.888428
		1.02942	1.00665
		1.09183	1.2719
		0.817738	1.24271
		1.19427	1.10711
		0.987995	1.20094
		0.857153	1.05521
		1.0211	0.983505
		1.12174	1.04798
		1.12316	1.50779
		1.25523	1.29198
		0.621608	1.64924
		0.911695	1.25707
		1.06471	1.4275
		1.02359	1.5286
	mean	1	1.63595
	SEM	0.064182	0.23341
		MW Rank sum test
		p=0.002	(**)

## Sheet: Fig. 6D
			3D Score
			ctrl-CD8-CAR	Rapa-CD8-CAR
			414.918	522.484
			456.863	426.778
			328.198	488.632
			249.917	390.869
			367.082	370.481
			336.981	406.288
			257.715	475.734
			318.272	411.214
			342.513	519.036
			366.442	493.556
			259.254	451.634
			273.883	283.511
		mean	331.003	436.685
		SEM	18.6952	20.1207
		test-T	***	0.000873587

## Sheet: Fig. 6E
		% of migrated cells
		4h			6h			24h
		ctrl-CD8-CAR	Rapa-CD8-CAR		ctrl-CD8-CAR	Rapa-CD8-CAR		ctrl-CD8-CAR	Rapa-CD8-CAR
		3.03884	8.46028		7.4252	15.6725		61.096	85.1317
		2.40958	7.1601		6.3877	13.4578		57.9006	79.9519
		2.29294	7.46495		6.89724	13.7261		64.5891	85.7518
		1.96331	12.549		5.25817	23.3153		73.4978	80.4839
		1.99247	12.3283		4.98603	24.1728		57.6325	68.2057
		2.52703	13.6396		5.86077	25.4665		68.9491	76.1212
		2.37069	10.267	mean	6.13585	19.3018	mean	63.9442	79.2744
		0.162011	1.17756	SEM	0.386162	2.28218	SEM	2.58979	2.64981
		ANOVA TwoWay (postHoc HS)
		Comparisons for 4h		P
		Rapa vs. ctrl		0.005	**
		Comparisons for 6h		P
		Rapa vs. ctrl		<0.001	***
		Comparisons for 24h		P
		Rapa vs. ctrl		<0.001	***

## Sheet: Fig. 6F
		Tcm			Tem			Teff			Tscm			Tnv			others
		ctrl-CD8-CAR	Rapa-CD8-CAR		ctrl-CD8-CAR	Rapa-CD8-CAR		ctrl-CD8-CAR	Rapa-CD8-CAR		ctrl-CD8-CAR	Rapa-CD8-CAR		ctrl-CD8-CAR	Rapa-CD8-CAR		ctrl-CD8-CAR	Rapa-CD8-CAR
		12.626	17.2284		28.034	13.771		7.0632	1.8825		15.5014	18.8228		0.031065	0.403759		36.7443	47.8915
		13.4232	5.8302		15.8304	4.2186		4.8922	2.3522		24.3965	41.0923		0.0244209	2.85669		41.4333	43.65
		81.6398	50.2576		1.7028	2.3636		0.0512	0.4303		2.9504	30.7994		0	0.248382		13.6558	15.9007
		32.9513	11.2774		28.7658	17.8143		2.4684	11.61		14.294	25.1962		0.0862818	0.228825		21.4342	33.8733
		35.1601	21.1484	mean	18.5832	9.54188	mean	3.61875	4.06875	mean	14.2856	28.9777	mean	0.0354419	0.934413	mean	28.3169	35.3289
		16.1903	9.97829	SEM	6.36088	3.72137	SEM	1.51483	2.54681	SEM	4.39882	4.72144	SEM	0.018215	0.641951	SEM	6.48961	7.11005
		ANOVA TwoWay Rep Meas (postHoc HS)
		Comparisons for Tcm		P
		ctrl vs. Rapa		0.006	**
		Comparisons for Tem		P
		ctrl vs. Rapa		0.059
		Comparisons for Teff		P
		ctrl vs. Rapa		0.92
		Comparisons for Tscm		P
		ctrl vs. Rapa		0.005	**
		Comparisons for naive		P
		ctrl vs. Rapa		0.842
		Comparisons for others		P
		ctrl vs. Rapa		0.134

## Sheet: Fig. 6G
		GrzB			Perforin
		ctrl-CD8-CAR	Rapa-CD8-CAR		ctrl-CD8-CAR	Rapa-CD8-CAR
		7252	10658		1235	1552
		16567	11865		2479	2109
		8171	6463		1504	1358
		11750	7989		2442	2059
		10935	9243.75	mean	1915	1769.5
		2113.21	1230.79	SEM	319.785	186.125
			0.419122	test-T		0.439025

## Sheet: Fig. 6H
		relative percentage distribution
		IFNg-neg TNFa-neg			IFNg-pos TNFa-neg			IFNg-neg TNFa-pos			IFNg-pos TNFa-pos
		ctrl-CD8-CAR	Rapa-CD8-CAR		ctrl-CD8-CAR	Rapa-CD8-CAR		ctrl-CD8-CAR	Rapa-CD8-CAR		ctrl-CD8-CAR	Rapa-CD8-CAR
		46.7	30.8		26.6	31.6		4.8	5.2		21.9	32.4
		49.2	44.6		26.8	23.5		5.6	10.1		18.4	21.8
		39	21.3		8.1	5		20.9	31.2		32	42.5
		24.9	14.9		20.2	16.9		8	6.7		46.9	61.5
		39.95	27.9	mean	20.425	19.25	mean	9.825	13.3	mean	29.8	39.55
		5.46603	6.45407	SEM	4.38489	5.62117	SEM	3.75375	6.05406	SEM	6.38762	8.44931
		ANOVA TwoWay Rep Meas (postHoc HS)
		Comparisons for negneg			P
		ctrl vs. Rapa			<0.001	***
		Comparisons for IFNg-pos TNFa-neg			P
		ctrl vs. Rapa			0.651
		Comparisons for TNFa-pos IFNg-neg			P
		ctrl vs. Rapa			0.199
		Comparisons for pospos			P
		ctrl vs. Rapa			0.004	**

## Sheet: Fig. 6I
		ratio CAR:target 2.5:1					ratio CAR:target 5:1					ratio CAR:target 10:1
		24h		48h			24h		48h			24h		48h
		ctrl-CD8-CAR	Rapa-CD8-CAR	ctrl-CD8-CAR	Rapa-CD8-CAR		ctrl-CD8-CAR	Rapa-CD8-CAR	ctrl-CD8-CAR	Rapa-CD8-CAR		ctrl-CD8-CAR	Rapa-CD8-CAR	ctrl-CD8-CAR	Rapa-CD8-CAR
		0.825321	0.486911	0.388699	0.42637		0.440238	0.468311	0.252441	0.201608		0.298153	1.02902	0.222183	0.308122
		0.655402	0.671109	0.291096	0.622432		0.408337	0.220757	0.25158	0.177484		0.963061	0.754617	0.110568	0.411354
		0.695383	1.20228	0.351884	0.380137		0.523182	0.389196	0.293797	0.30672		0.812665	0.960422	0.220087	0.390393
		0.464065	1.13517	0.279966	0.589041		0.140366	0.398128	0.113728	0.133544		0.836412	0.37467	0.0639301	0.116332
		0.42694	0.709662	0.235445	0.476884		0.14547	0.483624	0.170592	0.379092		0.939314	0.39314	0.088559	0.135197
		0.439791	0.588291	0.255993	0.500856		0.168439	0.38154	0.174899	0.24641		0.496042	0.651715	0.060786	0.18655
		0.919134	1.19932	0.43816	0.277072		0.3	0.816456	0.249043	0.268386		0.269632	0.626419	0.0876328	0.394917
		0.59795	0.748292	0.339896	0.603007		0.715823	0.662658	0.125126	0.658876		0.171584	0.616886	0.128035	0.40459
		0.4459	0.997722	0.44353	0.656166		0.636076	0.843038	0.169857	0.12573		0.411257	0.578756	0.221927	0.530918
		0.667995	0.726082	0.37641	0.605155		0.410127	0.525949	0.101551	0.152327		0.111666	0.285974	0.138278	0.213392
		0.905467	0.960137	0.429032	0.521926		0.313291	0.61519	0.229095	0.293169		0.230141	0.234226	0.107549	0.163316
		0.739749	0.948178	0.226597	0.576696		0.356962	1.22468	0.202498	0.221842		0.186564	0.314571	0.0973065	0.105273
		0.648591	0.86443	0.338059	0.519645	mean	0.379859	0.585794	0.194517	0.263766	mean	0.477208	0.568368	0.128903	0.280029
		0.0516222	0.069971	0.0228497	0.0326513	SEM	0.0531407	0.078383	0.0178907	0.0420984	SEM	0.0930766	0.0747426	0.0173513	0.0414682
		ANOVA TwoWay (postHoc HS)					normality failed					ANOVA TwoWay (postHoc HS)
							ANOVA on Ranks (postHoc Tukey)
		Comparisons for 24h		P			Comparison	q	P<0.05			Comparisons for 24h		P
		Rapa vs. ctrl		0.003	**		Rapa-24 vs ctrl24	2.412	No			Rapa vs. ctrl		0.318
							Rapa-48 vs ctrl-48	1.382	No
		Comparisons for 48h		P								Comparisons for 48h		P
		Rapa vs. ctrl		0.01	*							Rapa vs. ctrl		0.101
