# Supplementary material for: Mitochondrial metabolism sustains CD8+ T cell migration for an efficient infiltration into solid tumors
Source: Nat Commun. 2024 Mar 11;15:2203. doi: 10.1038/s41467-024-46377-7 (PMC10928223; doi:10.1038/s41467-024-46377-7)
Supplement: Supplementary file 6 — Source Data [file 41467_2024_46377_MOESM6_ESM.zip › Source Data/Figure 7.xlsx]

## Sheet: Fig. 7B
		CD8*1000 / section area			ratio CD8 I/S corrected
		ctrl CAR	Rapa CAR		ctrl CAR	Rapa CAR
		0.279434	0.108902		2.54395	8.64315
		0.178764	0.223883		6.6756	3.43379
		0.29593	0.182023		1.08161	5.79696
		0.363542	0.319364		2.3305	3.81671
		0.158117	0.914762		1.56325	0.38119
		0.113583	0.238669		0.815331	4.65252
		0.178137	0.417108		0.807535	2.42545
		0.350632	0.368509		3.35024	4.95265
		0.242707	0.195262		3.99733	10.8379
		0.396425	0.127103		4.01991	4.64737
		0.291667	0.101787		3.74488	11.3219
		0.297455	0.13407		3.56979	7.67933
		0.462752	0.125349		2.78921	5.7088
		0.139091	0.186404		5.99775	6.80273
		0.342735	0.379332		2.86175	3.01193
		0.430634	0.382428		1.56002	3.43255
		0.243224	0.468918		0.493898	2.75625
			0.397724			3.96032
			0.601357			1.19866
			0.438092			4.05115
			0.19926			9.75961
			0.542062			2.32907
			0.308359			3.69416
			0.418617			2.72683
			0.284298			3.59231
			0.348873			2.93227
			0.359833			3.61511
		0.280284	0.324902	mean	2.83544	4.74669
		0.0251477	0.0346165	SEM	0.426473	0.536324
		Rank Sum test			Rank Sum test
		p=0.485			p=0.017	(*)

## Sheet: Fig. 7C
		ac-casp3 / EpCAM MFI ratio
		ctrl CAR	Rapa CAR
		0.475678	0.545195			mean	SEM
		0.510555	0.444655		ctrl-CAR	0.28403	0.0103124
		0.29625	0.535298		Rapa-CAR	0.403411	0.0142083
		0.414268	0.53292
		0.296153	0.400001			MW Rank Sum Test
		0.485421	0.814536			p<0.001	***
		0.485288	0.589246
		0.465893	0.469189
		0.357101	0.387174
		0.415846	0.538743
		0.295756	0.866075
		0.285967	0.315441
		0.369519	0.52461
		0.352451	0.404396
		0.316049	0.31139
		0.319263	0.536328
		0.315311	0.484009
		0.37577	0.467481
		0.314374	0.63555
		0.344641	0.466396
		0.286132	0.489852
		0.275917	0.516135
		0.31365	0.527075
		0.416205	0.539086
		0.30662	0.569972
		0.278456	0.548304
		0.281611	0.518263
		0.297693	0.505793
		0.350176	0.390756
		0.323328	0.511257
		0.339222	0.418276
		0.297084	0.423993
		0.477463	0.455993
		0.432655	0.16743
		0.304658	0.513366
		0.4532	0.33667
		0.444758	0.164241
		0.5506	0.207559
		0.289075	0.207947
		0.438546	0.218697
		0.564034	0.204369
		0.424154	0.172509
		0.517701	0.184019
		0.521086	0.225194
		0.506025	0.20504
		0.446142	0.238508
		0.476934	0.191891
		0.468049	0.168784
		0.465433	0.201968
		0.313887	0.190776
		0.480135	0.23787
		0.163924	0.240506
		0.329615	0.201254
		0.188144	0.200339
		0.390462	0.158035
		0.423961	0.156406
		0.168859	0.134859
		0.290045	0.358382
		0.403104	0.511584
		0.239776	0.459976
		0.316076	0.427049
		0.172036	0.366028
		0.34871	0.467389
		0.323172	0.520788
		0.265741	0.41532
		0.201235	0.429398
		0.393348	0.354475
		0.400474	0.470432
		0.219566	0.428675
		0.2915	0.403842
		0.452913	0.516378
		0.16674	0.409861
		0.370208	0.446285
		0.303539	0.371595
		0.345353	0.38001
		0.300739	0.42786
		0.308694	0.627954
		0.262467	0.378101
		0.30479	0.414794
		0.290184	0.594528
		0.255075	0.362215
		0.15357	0.460692
		0.471453	0.6226
		0.35347	0.342443
		0.169576	0.310642
		0.223749	0.357512
		0.268409	0.473875
		0.180005	0.305622
		0.27357	0.324711
		0.217049	0.473117
		0.205002	0.400412
		0.126137	0.48591
		0.19189	0.421139
		0.230174	0.213342
		0.207419	0.425406
		0.164969	0.488915
		0.112581	0.390992
		0.151585	0.438755
		0.18192	0.51862
		0.139251	0.437048
		0.165984	0.360622
		0.140646	0.540988
		0.155337
		0.107346
		0.161923
		0.173771
		0.26952
		0.215063
		0.197915
		0.246252
		0.155612
		0.159869
		0.15902
		0.191556
		0.193709
		0.231863
		0.164271
		0.109897
		0.0898891
		0.136386
		0.156001
		0.161719
		0.251491
		0.230314
		0.139282
		0.13082
		0.132248
		0.143418
		0.129394
		0.13868
		0.115998
		0.109654
		0.160146
		0.157342
		0.157706
		0.143578

## Sheet: Fig. 7D
		fold change in tumor size (ratio ph/s/sr)
		0d			5d			11d			17d			21d
		unt	CAR-ctrl	CAR-Rapa	unt	CAR-ctrl	CAR-Rapa	unt	CAR-ctrl	CAR-Rapa	unt	CAR-ctrl	CAR-Rapa	unt	CAR-ctrl	CAR-Rapa
		1	1	1	1.40496	2.17077	0.659848	3.59504	2.30101	1.75	4.7686	7.75687	2.24242	9.00826	10.0289	2.75758
		1	1	1	2.09184	1.27119	1.08979	4.79082	1.78531	2.34932	7.39796	4.38418	0.259533	11.3265	4.26554	4.31734
		1	1	1	3.16889	1.66667	1.83	4.25778	4.67078	3.13	10.7111	3.14815	5	11.6	6.61523	7.11
		1	1	1	2.02326	1.35864	1.12885	6.5814	2.64943	3.19231	8.68217	2.95638	5.30769	20.8527	5.33118	7.53846
		1	1	1	3.1875	1.72007	0.992381	3.77404	6.47887	2.62857	8.36538	6.09155	4.89524	14.9038	25.7042	5.31429
		1	1	1	2.17021	1.16444	1.72874	9.29078	2.8	9.06883	4.04255	18.2667	7.59109	16.0284	15.3333	12.085
			1	1		1.63968	0.00858974		4.49393	1.65385		8.09717	2.07692		10.6478	1.82692
			1	1		1.17942	0.600952		3.07388	2.6		3.25858	3.98095		6.04222	3.60952
	mean	1	1	1	2.34111	1.52136	1.00489	5.38164	3.53165	3.29661	7.32796	6.74494	3.91923	13.9533	10.4961	5.56989
	SEM	0	0	0	0.286958	0.121722	0.211387	0.896461	0.550926	0.848072	1.02802	1.79805	0.814314	1.72919	2.51893	1.16566
		ANOVA on Ranks (pH Dunn's)
		Comparison for: 5d (p=0.005)				Comparison for: 11d (p=0.037)				Comparison for: 17d -> p=0.107 (NS)
		Comparison	P			Comparison	P
		unt vs Rapa-CAR	0.003	**		unt vs Rapa-CAR	0.034	*
		unt vs ctrl-CAR	0.207			unt vs ctrl-CAR	0.224
		ctrl-CAR vs Rapa-CAR	0.343			ctrl-CAR vs Rapa-CAR	1
						data pooled from all the different days for each treatment
		Comparison for: 21d (p=0.015)				comparison between treatments
		Comparison	P			Comparison	P
		unt vs Rapa-CAR	0.012	*		unt vs Rapa-CAR	0.003	**
		unt vs ctrl-CAR	0.462			unt vs ctrl-CAR	0.229
		ctrl-CAR vs Rapa-CAR	0.343			ctrl-CAR vs Rapa-CAR	0.28

## Sheet: Fig. 7E
		CD8*1000 / section area			ratio CD8 I/S corrected
		ctrl CAR	Rapa CAR		ctrl CAR	Rapa CAR
		0.0202553	0.0429668		0.484918	1.6082
		0.0289307	0.10724		0.691126	2.06206
		0.0804739	0.211583		1.09516	1.91964
		0.0210746	0.0653943		2.06532	0.84401
		0.0352994	0.0454912		2.20646	3.00902
		0.0196467	0.0298218		1.55796	2.40562
		0.107488	0.13479		0.368319	3.7719
		0.0674202	0.0531304		0.734931	1.50019
		0.0228156	0.442683		0.676614	1.84256
		0.00657205	0.0844248		0.333908	1.04001
		0.0835114	0.114585		1.298	0.634167
		0.0272103	0.0565187		0.559134	0.795301
		0.0496614	0.148557		1.19169	0.361658
		0.176057	0.197235		0.615666	1.5851
		0.0500574			2.32103
		0.13934			0.294064
		0.0471024			0.256968
		0.0734948			0.518063
		0.0586895	0.123887	mean	0.959407	1.66996
		0.0107224	0.0288858	SEM	0.159194	0.253185
				test-T	*	0.0190546
		Rank Sum test			Normality test passed
		p=0.018	(*)

## Sheet: Fig. 7F
		6d			10d			13d			15d
		no CAR	ctrl CAR	Rapa CAR	no CAR	ctrl CAR	Rapa CAR	no CAR	ctrl CAR	Rapa CAR	no CAR	ctrl CAR	Rapa CAR
		0.125	0.125	0.125	1	0.421875	0.421875	1	0.421875	0.421875	3.375	1	0.421875
		0.125	0.125	0.125	1	1	1	3.375	3.375	1	3.375	5.35938	1.95312
		0.125	0.125	0.125	0.125	1	0.125	1	3.375	0.125	0.421875	3.375	0.125
		0.25	0.125	0.064	0.125	0.125	0.125	4.5	0.421875	0.125	10	0.421875	0.421875
		0.25	0.09	0.0625	1	0.125	0.125	3.375	3.375	3.375	8	4.5	1
		0.25	0.25	0.0625	1	0.125	0.125	1	3.375	3.375	1.5	4.5	1.5
		0.0625	0.09	0.25	0.125	1	1	0.125	8	3.375	1	12	8
			0.25	0.09		1	1		1.5	1		3.375	1
	mean	0.169643	0.1475	0.113	0.625	0.599609	0.490234	2.05357	2.98047	1.59961	3.95312	4.31641	1.80273
	SEM	0.0296127	0.0230101	0.0220517	0.176777	0.155184	0.153404	0.627292	0.856727	0.533035	1.38718	1.2545	0.910626
		17d			20d			22d			24d
		no CAR	ctrl CAR	Rapa CAR	no CAR	ctrl CAR	Rapa CAR	no CAR	ctrl CAR	Rapa CAR	no CAR	ctrl CAR	Rapa CAR
		6.75	0.421875	0.125	27	1	1	36	8	1	49	8	0.421875
		3.375	4.5	1	8	12	8	10	18.75	8	14	27	8
		3.375	4.5	3.375	8	12	1	4.5	12.5	3.375	4.5	15.625	5.625
		18.75	3.375	1	80	3.375	1	131.625	8	2	150	8	0.125
		18.75	8	1	49.5	36	3.375	181.5	42.875	8	252	80	12
		3.375	12	3.375	15.625	25	15.625	18.75	80	18.75	31.5	96	27
		1.65	27	15.625	15.625	54	45	15.625	137.5	111.375	42.875	175	137.5
			3.375	1.5		15.625	12		15.625	12		27	15.625
	mean	8.00357	7.89648	3.375	29.1071	19.875	10.875	56.8571	40.4062	20.5625	77.6964	54.5781	25.7871
	SEM	2.8334	2.99292	1.79813	10.077	6.29825	5.25324	26.5699	16.3462	13.1352	34.2243	20.8056	16.2566
		27d			29d			31d			34d
		no CAR	ctrl CAR	Rapa CAR	no CAR	ctrl CAR	Rapa CAR	no CAR	ctrl CAR	Rapa CAR	no CAR	ctrl CAR	Rapa CAR
		64	15.625	8	80	15.625	15.625	88	27	27	150	42.875	27
		31.25	49	27	73.5	125	64	98	166.375	80	144	216	125
		8	27	2	25	80	3	25	96	4	37.5	150	9
		360	15.625	3	441	27	6.75	478.125	27	9	576	42.875	20
		288	162.5	8	324	216	31.5	392	252	31.25	422.5	316.875	27
		36	150	80	125	175	121.5	150	200	150	150	200	166.375
		64	211.75	181.5	64	252	211.75	111.375	295.75	252	211.75	380.25	288
			64	20		125	37.5		120	54		175	63
	mean	121.607	86.9375	41.1875	161.786	126.953	61.4531	191.786	148.016	75.9062	241.679	190.484	90.6719
	SEM	53.3529	27.056	21.9744	59.4384	30.0212	25.4185	65.0408	34.9637	30.1865	71.2813	41.872	34.4307
		36d			38d
		no CAR	ctrl CAR	Rapa CAR	no CAR	ctrl CAR	Rapa CAR
		150	27	15.625	252	64	42.875		ANOVA on Ranks (postHoc Dunn - unequal number)
		202.5	216	181.5	243	200	175		Comparison		P
		37.5	150	16	54	187.5	28		no CAR vs Rapa-CAR		0.003	**
		576	64	31.5	640	64	45		no CAR vs ctrl-CAR		1
		441	316.875	36	490	338	54		ctrl-CAR vs Rapa-CAR		0.012	*
		196.625	242	181.5	252	242	216
		252	416.5	338	306	478.125	392
			200	141.75		288	211.75
	mean	265.089	204.047	117.734	319.571	232.703	145.578
	SEM	69.2526	44.9893	40.5584	71.9503	49.0076	45.0798

## Sheet: Fig. 7G
		cells / mm3 tumor
		ctrl CAR	Rapa CAR
		0.118343	3.22222
		0.0165289	0.0153061
		0.317908	3.78749
		0.541667	0.233236
		0.03125	0.125714
		0.333333	0
		0	2.36794
		0
	mean	0.169879	1.39313
	SEM	0.0719578	0.632826
	test-T		0.0599796
