# Supplementary material for: Mitochondrial metabolism sustains CD8+ T cell migration for an efficient infiltration into solid tumors
Source: Nat Commun. 2024 Mar 11;15:2203. doi: 10.1038/s41467-024-46377-7 (PMC10928223; doi:10.1038/s41467-024-46377-7)
Supplement: Supplementary file 6 — Source Data [file 41467_2024_46377_MOESM6_ESM.zip › Source Data/Figure 8.xlsx]

## Sheet: Fig. 8B
		O2 Flux per V (-KCN) pmol/(s*10^6 cells)
		Basal			Maximal
		act-37°C	act-39°C		act-37°C	act-39°C
		2.5107	3.96495		8.98255	11.5906
		6.92345	7.08365		15.9038	17.24
		4.3851	4.87405		8.52125	10.5498
		4.60642	5.30755	mean	11.1359	13.1268
		1.27865	0.926015	SEM	2.3877	2.07841
			0.212753	test-T	*	0.0324526

## Sheet: Fig. 8C
		lactate (nmol/mln cells)
		act-37°C	act-39°C
		14.1497	12.8886
		11.0385	15.5372
		17.693	17.8528
	mean	14.2937	15.4262
	SEM	1.92234	1.4341
	test-T		0.580409

## Sheet: Fig. 8D
		fold increase in cell number (from day3)
		act-37°C					act-39°C
		3d	6d	8d	10d		3d	6d	8d	10d
		1	6.3	11	18.3333		1	9.1	11	16.5
		1	9	18.7	25.4467		1	10.9333	17.05	23.98
		1	5.68333	15.8824	38.0392		1	8.4	16.1765	45.8824
	mean	1	6.99444	15.1941	27.2731	mean	1	9.47778	14.7422	28.7875
	SEM	0	1.01846	2.24928	5.76143	SEM	0	0.75531	1.88799	8.81598
		ANOVA TwoWay (postHoc HS - excluded data on day 3)
		Comparisons for 6d		P
		39°C vs. 37°C		0.703
		Comparisons for 8d		P
		37°C vs. 39°C		0.944
		Comparisons for 10d		P
		39°C vs. 37°C		0.816

## Sheet: Fig. 8E
		norm 3D scores
		untreated		oligomycin
		act-37°C	act-39°C	act-37°C	act-39°C
		0.826256	1.07616	0.346134	0.194125
		1.17349	1.37987	0.255462	0.263204
		1.00026	1.26692	0.132536	0.315687
		0.920953	1.28562	0.50132	0.338956
		1.07115	1.40379	0.19127	0.524119
		1.0079	1.43377	0.481881	0.37611
		1.06331	0.933155	0.340983	0.501077
		0.898344	1.01097	0.393233	0.404493
		1.03835	1.22217	0.268136	0.387374
	mean	1	1.2236	0.323439	0.367238
	SEM	0.0348549	0.0598713	0.0415049	0.0350882
		ANOVA TwoWay (postHoc HS)
		Comparisons for unt		P
		39°C vs. 37°C		0.001	**
		Comparisons for oligo		P
		39°C vs. 37°C		0.487
		Comparisons for 37°C		P
		unt vs. oligo		<0.001	***
		Comparisons for 39°C		P
		unt vs. oligo		<0.001	***

## Sheet: Fig. 8F
		norm 3D Score
		act-37°C	act-39°C
		0.24041	1.5528
		0.651927	1.26361
		1.88635	1.68907
		1.22131	1.06311
		1.40842	1.33326
		1.05164	1.08521
		0.803899	1.10064
		0.736035	1.37272
		0.346349	2.03312
		0.792145	0.996172
		1.67309	1.92093
		1.18842	1.22697
		1.45581	1.3389
		1.28388	0.929069
		0.570813	0.891537
		0.6895	1.16896
	mean	1	1.31038
	SEM	0.117939	0.084337
	test-T	*	0.040545
