# Supplementary material for: Mitochondrial metabolism sustains CD8+ T cell migration for an efficient infiltration into solid tumors
Source: Nat Commun. 2024 Mar 11;15:2203. doi: 10.1038/s41467-024-46377-7 (PMC10928223; doi:10.1038/s41467-024-46377-7)
Supplement: Supplementary file 6 — Source Data [file 41467_2024_46377_MOESM6_ESM.zip › Source Data/Figure S1.xlsx]

## Sheet: Fig. S1A
		fold increase in cell number
		complete	glucose	glutamine
		2.77	0.74	0.91		ANOVA OneWay (postHoc HS)
		2.64	0.72	0.85		Comparison		P
		2.56	0.7	0.84		comp vs. gluc		<0.001	***
		3.04	1.29	1.75		comp vs. glut		<0.001	***
		3.06	1.31	1.75		glut vs. gluc		0.24
		1.98	0.96	1.16
		1.96	0.96	1.14
	mean	2.57286	0.954286	1.2
	SEM	0.170862	0.0981703	0.150111

## Sheet: Fig. S1B
		(nmol CO2 / 1h / 1mln cells)
		glucose	glutamine
		3.43721	2.12105
		3.42687	2.51513
		3.04019	3.37701
	mean	3.30142	2.67106
	SEM	0.130651	0.370852
	test-T		0.184156

## Sheet: Fig. S1C
		norm MitoMass				norm MitoPot				norm mtROS				GLUT1
		complete	glucose	glutamine		complete	glucose	glutamine		complete	glucose	glutamine		complete	glucose	glutamine
		1	1.22133	1.22116		1	0.744859	0.811777		1	1.07775	0.956612		1	0.901656	0.987452
		1	1.03004	1.1237		1	1.00008	0.777379		1	1.15571	0.644906		1	0.992377	0.967765
		1	0.898907	0.853188		1	1.10962	1.10988		1	1.4244	1.03232		1	1.20544	1.28202
														1	1.06754	1.31462
		1	1.05009	1.06602	mean	1	0.95152	0.899679	mean	1	1.21929	0.877947	mean	1	1.04175	1.13796
		0	0.0936142	0.110071	SEM	0	0.10806	0.105569	SEM	0	0.104996	0.118553	SEM	0	0.0642417	0.0929076
		ANOVA OW p=0.847				ANOVA OW p=0.731				ANOVA OW p=0.095				ANOVA on Ranks p=0.941

## Sheet: Fig. S1E
		O2 Flux per V (-KCN) pmol/(s*10^6 cells)
		Basal				Max Resp				SRC
		control	CB839	Cmp968		control	CB839	Cmp968		control	CB839	Cmp968
		1.91789	1.35627	2.15138		4.93956	3.56713	5.50764		3.02167	2.21087	3.35627
		2.47036	1.79478	2.12744		6.15722	4.65567	5.60953		3.68687	2.86089	3.48209
		3.08988	1.99546	1.97498		7.0428	4.83146	4.55198		3.95292	2.836	2.577
		2.33296	1.85202	1.75346		5.59128	4.46892	4.7104		3.25832	2.6169	2.95694
		2.45277	1.74963	2.00182	mean	5.93271	4.38079	5.09489	mean	3.47994	2.63116	3.09307
		0.242671	0.137746	0.0915387	SEM	0.445873	0.281138	0.270464	SEM	0.209296	0.15044	0.205237
		ANOVA OneWay (postHoc HS vs ctrl)				ANOVA OneWay (postHoc HS vs ctrl)				ANOVA OneWay (postHoc HS vs ctrl)
		Comparison	P			Comparison	P			Comparison	P
		ctrl vs. CB	0.033	*		ctrl vs. CB	0.021	*		ctrl vs. CB	0.023	*
		ctrl vs. Cmp968	0.093			ctrl vs. Cmp968	0.117			ctrl vs. Cmp968	0.184

## Sheet: Fig. S1F
		norm 3D motility Score
		untreated	CB839	Cmp968
		1.06577	0.350395	0.61534
		1.41185	0.108781	2.63993
		0.522372	0.790946	0.835665
		0.629368	0.76387	0.911195
		1.18969	0.342915	0.585743
		1.18095	0.584326	1.32139
		1.05233	0.542592	0.999487
		0.907696	0.456232	1.18102
		1.03997	0.547457	1.13466
		1.11234	0.611598	1.0885
		0.907638	0.561929	1.07108
		0.980019	0.618694	1.07978
	mean	1	0.523311	1.12198
	SEM	0.0697711	0.0544488	0.151725
		ANOVA on Ranks (postHoc Dunnet's vs ctrl)
		Comparison		P
		CB vs unt		<0.001	***
		968 vs unt		0.924

## Sheet: Fig. S1G
		medium without glucose (only glutamine)
		norm 3D score
		gluc	glut
		1.07185	0.52298
		1.13032	0.496684
		0.865106	0.423202
		0.932734	0.408675
		0.947906	0.330583
		0.973845	0.774517
		1.07825	0.595935
		1.15295	0.515513
		1.12525	0.487762
		0.721799	0.307525
	mean	1	0.486338
	SEM	0.0435716	0.0426371
	test-T	***	1.16176e-07

## Sheet: Fig. S1H
		MitoMass						MitoPot
		unt	2DG	OctAc	etx	CB839		unt	2DG	OctAc	etx	CB839
		1	0.872489	0.845164	0.718508	0.91289		1	0.892431	1.12802	1.06114	0.945581
		1	0.982298	0.782073	0.926057	1.01239		1	0.955812	1.03102	1.02377	1.04892
		1	0.935621	0.879976	0.883848	0.884431		1	1.01905	1.08843	0.996593	1.08456
		1	1.11196	0.885345	1.07851	1.12763		1	0.918705	1.0911	0.898904	1.00914
		1	0.975593	0.848139	0.90173	0.984336	mean	1	0.9465	1.08464	0.995101	1.02205
		0	0.0507199	0.0237547	0.0740113	0.0550804	SEM	0	0.0274564	0.0200287	0.0346878	0.0297825
		ANOVA OneWay p=0.183						ANOVA OneWay (p=0.023 - postHoc Dunnet's vs ctrl)
								Comparison	P
								unt vs. OctAc	0.101
								unt vs. 2DG	0.409
								unt vs. CB	0.927
								unt vs. etx	1
		mtROS						GLUT1
		unt	2DG	OctAc	etx	CB839		unt	2DG	OctAc	etx	CB839
		1	1.01764	3.41567	0.991697	1.37001		1	1.00369	0.954204	0.957386	0.946497
		1	0.988379	1.54968	0.983149	0.956421		1	1.0721	1.02616	1.01993	1.11189
		1	1.27639	1.05296	0.818309	1.08734		1	0.969511	1.03654	1.05063	1.03082
		1	1.05526	1.52264	1.08309	1.14499		1	1.49015	1.01184	0.96699	0.910107
		1	1.15045	3.21259	0.988144	1.11774
		1	1.09762	2.15071	0.972878	1.1353	mean	1	1.13386	1.00719	0.998734	0.999829
		0	0.0523812	0.484173	0.042855	0.0670026	SEM	0	0.120663	0.0183726	0.0220975	0.0451045
		ANOVA on Ranks (postHoc Dunnet's vs ctrl)						ANOVA on Ranks (p=0.738)
		Comparison	P
		OctAcid vs unt	0.027	*
		CB vs unt	0.535
		2DG vs unt	0.658
		etx vs unt	0.899

## Sheet: Fig. S1I
		fold increase in cell number						ANOVA OneWay (postHoc HS)
		DMSO	2DG	OctAc	etx	CB839		Comparison		P
		4.37553	0.123711	3.42567	2.30856	4.11218		DMSO vs. 2DG		<0.001	***
		4.31606	0.147072	3.5738	2.45775	4.3665		etx vs. 2DG		<0.001	***
		4.57092	0.120525	3.79945	2.4243	4.42332		OA vs. 2DG		<0.001	***
								CB vs. 2DG		<0.001	***
								DMSO vs. CB		<0.001	***
								etx vs. CB		<0.001	***
	media	4.42084	0.130436	3.59964	2.39687	4.30067		OA vs. CB		<0.001	***
	SEM	0.0769789	0.00836884	0.108674	0.0452005	0.0956593		DMSO vs. OA		<0.001	***
								etx vs. OA		<0.001	***
								DMSO vs. etx		0.291

## Sheet: Fig. S1J
		norm 3D motility Score
		DMSO	2DG	OctAcid	CB	etx	CB+etx
		0.918844	0.576152	0.109989	0.762042	1.01205	1.14478		ANOVA OneWay (postHoc HS)
		0.867661	0.38307	0.0716978	0.705986	1.00583	0.804362		Comparison		P
		1.15034	0.386346	0.0432207	0.747182	1.10467	0.756982		DMSO vs. OA		<0.001	***
		1.02973	0.339678	0.148521	0.810514	0.966801	0.76742		etx vs. OA		<0.001	***
		1.03342	0.308069	0.0846101	0.751708	0.906477	0.795194		etx+CB vs. OA		<0.001	***
		1.30401	0.441316	0.311724	0.623721	0.892917	0.962302		CB vs. OA		<0.001	***
		0.926132	0.552804	0.247798	0.76601	0.686754	0.745407		DMSO vs. 2DG		<0.001	***
		0.769853	0.514388	0.243373	0.809548	0.901167	0.750237		etx vs. 2DG		<0.001	***
		1.3011	0.472021	0.480442	0.958143	0.80085	0.779456		etx+CB vs. 2DG		<0.001	***
		0.874376	0.334858	0.360765	0.926077	0.838094	0.780259		CB vs. 2DG		<0.001	***
		0.824529	0.482167	0.404149	0.927976	0.924761	0.712718		2DG vs. OA		0.003	**
									DMSO vs. CB		0.004	**
									DMSO vs. etx+CB		0.009	**
									etx vs. CB		0.173
		1	0.435534	0.227845	0.798991	0.912761	0.818102		etx vs. etx+CB		0.26
		0.0553324	0.0276383	0.0446601	0.030911	0.0341335	0.0379536		DMSO vs. etx		0.233
									etx+CB vs. CB		0.734

## Sheet: Fig. S1K
		fold increase in cell number
		DMSO	2DG	OctAc	etx	CB839		ANOVA OneWay (postHoc HS)
		1.88631	0.252933	1.76982	1.60996	1.84707		Comparison		P
		1.96916	0.260844	1.74476	1.58907	1.72293		DMSO vs. 2DG		<0.001	***
		1.8017	0.0982	1.68765	1.51285	1.77835		etx vs. 2DG		<0.001	***
		1.8572	0.0866	1.73875	1.51425	1.75195		OA vs. 2DG		<0.001	***
								CB vs. 2DG		<0.001	***
								DMSO vs. CB		<0.001	***
	media	1.87859	0.174644	1.73524	1.55653	1.77507		etx vs. CB		0.001	**
	SEM	0.0349182	0.0475703	0.0172327	0.0251801	0.0265315		OA vs. CB		0.005	**
								DMSO vs. OA		0.019	*
								DMSO vs. etx		0.073
								etx vs. OA		0.393

[truncated: 5 more sheets: Fig. S1L, Fig. S1M, Fig. S1N, Fig. S1O, Fig. S1P]
