# Supplementary material for: Mitochondrial metabolism sustains CD8+ T cell migration for an efficient infiltration into solid tumors
Source: Nat Commun. 2024 Mar 11;15:2203. doi: 10.1038/s41467-024-46377-7 (PMC10928223; doi:10.1038/s41467-024-46377-7)
Supplement: Supplementary file 6 — Source Data [file 41467_2024_46377_MOESM6_ESM.zip › Source Data/Figure S10.xlsx]

## Sheet: Fig. S10A
		n°CD8 / mg lung
		ctrl-CD8-CAR	Rapa-CD8-CAR
		43.8786	10.3946
		17.229	3.01887
		15.1351	61.1431
		2.36991
	mean	19.6532	24.8522
	SEM	8.71717	18.2699
	test-T		0.789286

## Sheet: Fig. S10B
		(Islets:Stroma) infiltration ratio
		ctrl-CD8-CAR	Rapa-CD8-CAR
		0.0740741	0.135135
		0.153846	0.424242
		0	0.0555556
		0.529412	0.842105
		0.583333	0.545455
		0.0869565	0.128205
		0	0.0192308
		0.2	0.173913
		0.933333	1.09091
		0	0.0967742
		0.047619	0.136364
		0	0.117647
		0.0740741	0.121951
		0.0588235	0.2
		0.357143	0.333333
		0.0714286	0.115385
		0.6	0.882353
		1.25	3.61538
		1.83333	2.28571
		0.176471	1.55556
		1.46154	1.15385
		0.454545	3.5
		0.333333	0.526316
		0.117647	0.12766
		1	1
	mean	0.415876	0.767321
	SEM	0.101414	0.201309
		Signed Rank Test
		p<0.001 (***)

## Sheet: Fig. S10C
		ratio islets/total
		ctrl-CD8-CAR	Rapa-CD8-CAR
		0.321569	0.581967
		0.284404	0.566572
		0.592308	0.578125
		0.533333	0.344444
		0.468852	0.24569
		0.468182	0.526087
		0.547511	0.455882
		0.677824	0.492063
		0.558052	0.510204
		0.629851	0.323699
		0.193182	0.857798
		0.584783	0.566038
		0.818493	0.811594
		0.698305	0.317757
		0.29375
		0.738832
		0.693452
		0.404891
	mean	0.528199	0.512709
	SEM	0.0411386	0.0469056
	test-T		0.805477

## Sheet: Fig. S10D
		FACS			immunofluorescence
		Rapa/ctrl			ctrl-CD8-CAR	Rapa-CD8-CAR				ctrl-CD8-CAR	Rapa-CD8-CAR
		2.8852			0	6			mean	0.409091	3.68182
		3.36607			1	5			SEM	0.21481	0.70369
		3.72829			0	1
					2	11					MW RankSum test
	mean	3.32652			2	10				p<0.001	***
	SEM	0.244181			0	1
	test-T	0.0108369	(vs k=1)		0	2
		*			0	1
					0	5
					4	10
					0	2
					0	1
					0	5
					0	2
					0	4
					0	3
					0	7
					0	1
					0	1
					0	1
					0	1
					0	1

## Sheet: Fig. S10E
		untreated
		6d	10d	13d	15d	17d	20d	22d	24d	27d	29d	31d	34d	36d	38d
		0.125	1	1	3.375	6.75	27	36	49	64	80	88	150	150	252
		0.125	1	3.375	3.375	3.375	8	10	14	31.25	73.5	98	144	202.5	243
		0.125	0.125	1	0.421875	3.375	8	4.5	4.5	8	25	25	37.5	37.5	54
		0.25	0.125	4.5	10	18.75	80	131.625	150	360	441	478.125	576	576	640
		0.25	1	3.375	8	18.75	49.5	181.5	252	288	324	392	422.5	441	490
		0.25	1	1	1.5	3.375	15.625	18.75	31.5	36	125	150	150	196.625	252
		0.0625	0.125	0.125	1	1.65	15.625	15.625	42.875	64	64	111.375	211.75	252	306
		ctrl-CD8-CAR
		6d	10d	13d	15d	17d	20d	22d	24d	27d	29d	31d	34d	36d	38d
		0.125	0.421875	0.421875	1	0.421875	1	8	8	15.625	15.625	27	42.875	27	64
		0.125	1	3.375	5.35938	4.5	12	18.75	27	49	125	166.375	216	216	200
		0.125	1	3.375	3.375	4.5	12	12.5	15.625	27	80	96	150	150	187.5
		0.064	0.125	0.421875	0.421875	3.375	3.375	8	8	15.625	27	27	42.875	64	64
		0.09	0.125	3.375	4.5	8	36	42.875	80	162.5	216	252	316.875	316.875	338
		0.25	0.125	3.375	4.5	12	25	80	96	150	175	200	200	242	242
		0.09	1	8	12	27	54	137.5	175	211.75	252	295.75	380.25	416.5	478.125
		0.25	1	1.5	3.375	3.375	15.625	15.625	27	64	125	120	175	200	288
		Rapa-CD8-CAR
		6d	10d	13d	15d	17d	20d	22d	24d	27d	29d	31d	34d	36d	38d
		0.125	0.421875	0.421875	0.421875	0.125	1	1	0.421875	8	15.625	27	27	15.625	42.875
		0.125	1	1	1.95312	1	8	8	8	27	64	80	125	181.5	175
		0.125	0.125	0.125	0.125	3.375	1	3.375	5.625	2	3	4	9	16	28
		0.064	0.125	0.125	0.421875	1	1	2	0.125	3	6.75	9	20	31.5	45
		0.0625	0.125	3.375	1	1	3.375	8	12	8	31.5	31.25	27	36	54
		0.0625	0.125	3.375	1.5	3.375	15.625	18.75	27	80	121.5	150	166.375	181.5	216
		0.25	1	3.375	8	15.625	45	111.375	137.5	181.5	211.75	252	288	338	392
		0.09	1	1	1	1.5	12	12	15.625	20	37.5	54	63	141.75	211.75

## Sheet: Fig. S10F
		tumor growth relative to untreated mice - data normalized for each cage of mice
		10d		13d		15d		17d		20d		22d
		ctrl-CD8-CAR	Rapa-CD8-CAR	ctrl-CD8-CAR	Rapa-CD8-CAR	ctrl-CD8-CAR	Rapa-CD8-CAR	ctrl-CD8-CAR	Rapa-CD8-CAR	ctrl-CD8-CAR	Rapa-CD8-CAR	ctrl-CD8-CAR	Rapa-CD8-CAR
		0.421875	0.421875	0.421875	0.421875	0.296296	0.125	0.0625	0.0185185	0.037037	0.037037	0.222222	0.0277778
		1	1	1	0.296296	1.58796	0.578704	1.33333	0.296296	1.5	1	1.875	0.8
		1	1	1	0.125	1	0.296296	1.33333	1	1.5	0.125	1.25	0.75
		1	1	0.421875	0.125	1	1	1	0.296296	0.421875	0.125	1.77778	0.444444
		1	1	0.75	0.75	0.45	0.1	0.426667	0.0533333	0.45	0.0421875	0.325736	0.0607787
		0.125	1	1	0.75	0.5625	0.15	0.64	0.18	0.505051	0.195312	0.440771	0.14245
		1	1	2.37037	1	1.5	1	1.44	0.833333	1.09091	0.909091	0.757576	0.613636
		1.77778	1.77778	2.66667	1.77778	2.7	0.8	1.34328	0.597015	1	0.768	0.909091	0.698182
		0.915582	1.02496	1.20385	0.655744	1.13709	0.50625	0.94739	0.409349	0.813109	0.400203	0.944772	0.442159
		0.171536	0.129158	0.300423	0.1956	0.277889	0.137614	0.181695	0.128279	0.190762	0.146843	0.225515	0.113764
		tumor growth relative to untreated mice - data normalized for each cage of mice
		24d		27d		29d		31d		34d		36d		38d
		ctrl-CD8-CAR	Rapa-CD8-CAR	ctrl-CD8-CAR	Rapa-CD8-CAR	ctrl-CD8-CAR	Rapa-CD8-CAR	ctrl-CD8-CAR	Rapa-CD8-CAR	ctrl-CD8-CAR	Rapa-CD8-CAR	ctrl-CD8-CAR	Rapa-CD8-CAR	ctrl-CD8-CAR	Rapa-CD8-CAR
		0.163265	0.00860969	0.244141	0.125	0.195312	0.195312	0.306818	0.306818	0.285833	0.18	0.18	0.104167	0.253968	0.170139
		1.92857	0.571429	1.568	0.864	1.70068	0.870748	1.6977	0.816327	1.5	0.868056	1.06667	0.896296	0.823045	0.720165
		1.11607	1.25	0.864	0.25	1.08844	0.12	0.979592	0.16	1.04167	0.24	0.740741	0.426667	0.771605	0.518519
		1.77778	0.0277778	1.95312	0.375	1.08	0.27	1.08	0.36	1.14333	0.533333	1.70667	0.84	1.18519	0.833333
		0.533333	0.08	0.451389	0.0222222	0.489796	0.0714286	0.527059	0.0653595	0.55013	0.046875	0.55013	0.0625	0.528125	0.084375
		0.380952	0.18	0.520833	0.222222	0.540123	0.27551	0.510204	0.313725	0.473373	0.288845	0.548753	0.315104	0.493878	0.3375
		0.694444	0.545635	0.735243	0.630208	0.777778	0.653549	0.754464	0.642857	0.9	0.681657	0.944444	0.76644	0.975765	0.8
		0.72605	0.420168	1.28	0.4	1.32275	0.396825	0.918221	0.413199	0.967519	0.348307	0.891613	0.631931	1.03226	0.758961
		0.915058	0.385452	0.952091	0.361082	0.89936	0.356672	0.846758	0.384786	0.857732	0.398384	0.828627	0.505388	0.757979	0.527874
		0.227269	0.147257	0.21051	0.0972153	0.17408	0.0974255	0.153343	0.0863899	0.140863	0.0972743	0.159761	0.115609	0.110695	0.105113
			Rank Sum Test (ctrl vs Rapa - all data pooled)
			p<0.001	***

## Sheet: Fig. S10G
		CD62L MFI			CD49d MFI			CD2 MFI			CCR5 MFI			CXCR3 MFI			CXCR4 MFI
		ctrl-CD8-CAR	Rapa-CD8-CAR		ctrl-CD8-CAR	Rapa-CD8-CAR		ctrl-CD8-CAR	Rapa-CD8-CAR		ctrl-CD8-CAR	Rapa-CD8-CAR		ctrl-CD8-CAR	Rapa-CD8-CAR		ctrl-CD8-CAR	Rapa-CD8-CAR
		1534	1321		15484	18747		79801	86664		2886	4011		11668	13972		2014	2160
		1960	1953		16540	12331		94680	86626		1143	1329		13915	14333		2146	3740
		7335	2784		23400	15014		86908	84046		802	1871		12743	12180		2615	5367
		5480	2695		17787	11689		64174	66330		742	1205		13910	13511		3554	7161
		4077.25	2188.25	mean	18302.8	14445.2	mean	81390.8	80916.5		1393.25	2104	mean	13059	13499	mean	2582.25	4607
		1400.34	343.897	SEM	1763.06	1604.56	SEM	6493.51	4900.61		505.357	651.905	SEM	539.419	470.743	SEM	348.639	1073.93
			0.238103	test-T		0.156759	test-T		0.955406			0.42196	test-T		0.561402	test-T		0.123101
		CCR7 MFI			CD44 MFI			CD103 MFI			cd11a MFI			CCR3 MFI			LPAM1 MFI
		ctrl-CD8-CAR	Rapa-CD8-CAR		ctrl-CD8-CAR	Rapa-CD8-CAR		ctrl-CD8-CAR	Rapa-CD8-CAR		ctrl-CD8-CAR	Rapa-CD8-CAR		ctrl-CD8-CAR	Rapa-CD8-CAR		ctrl-CD8-CAR	Rapa-CD8-CAR
		891	1307		120223	190288		272	271		56985	52845		190	189		158	164
		1423	4262		127059	173769		205	315		74255	57083		203	192		162	167
		2141	3592		252840	265386		324	382		53957	51779		210	195		176	186
		2076	3380		207789	220131		256	388		61550	56961		182	191		149	177
		1632.75	3135.25	mean	176978	212394	mean	264.25	339		61686.8	54667	mean	196.25	191.75	mean	161.25	173.5
		295.66	637.743	SEM	32168	20101	SEM	24.5098	28.0624		4470.6	1377.19	SEM	6.30311	1.25	SEM	5.61805	5.00833
			0.0764201	test-T		0.386509	test-T		0.091632			0.184126	test-T		0.509972	test-T		0.15473
