# Supplementary material for: Mitochondrial metabolism sustains CD8+ T cell migration for an efficient infiltration into solid tumors
Source: Nat Commun. 2024 Mar 11;15:2203. doi: 10.1038/s41467-024-46377-7 (PMC10928223; doi:10.1038/s41467-024-46377-7)
Supplement: Supplementary file 6 — Source Data [file 41467_2024_46377_MOESM6_ESM.zip › Source Data/Figure S11.xlsx]

## Sheet: Fig. S11A
		% CAR+ cells/ CD8+
		act-37°C	act-39°C
		45.9	54.1
		11.5	24.5
		46.6	23.2
	mean	34.6667	33.9333
	SEM	11.5851	10.0903
	test-T		0.964217

## Sheet: Fig. S11B
		% viable cells
		act-37°C	act-39°C
		89.4	91.6
		89.8	93.2
		88.5	92.5
	mean	89.2333	92.4333
	SEM	0.384419	0.463081
	test-T	*	0.026271

## Sheet: Fig. S11C
		MitoMass			MitoPot			mtROS
		MG / FSC			TMRE / MG			MitoSox / FSC
		act-37°C	act-39°C		act-37°C	act-39°C		act-37°C	act-39°C
		1	1.05293		1	0.987105		1	1.05492
		1	0.97396		1	1.04168		1	1.01169
		1	0.998662		1	1.11805		1	1.10109
		1	1.00852	mean	1	1.04895	mean	1	1.0559
		0	0.0233228	SEM	0	0.0379752	SEM	0	0.0258112
			0.74998	test-T		0.326388	test-T		0.162696

## Sheet: Fig. S11D
		GrzB MFI			Perforin MFI			IFNg MFI			TNFa MFI
		act-37°C	act-39°C		act-37°C	act-39°C		act-37°C	act-39°C		act-37°C	act-39°C
		69656	78530		2302	2568		908	886		396	437
		88268	78151		2341	2090		291	346		413	540
		43826	61164		1625	1627		1331	1082		480	265
		67250	72615	mean	2089.33	2095	mean	843.333	771.333	mean	429.667	414
		12885.6	5726.55	SEM	232.439	271.655	SEM	301.958	220.065	SEM	25.6407	80.2143
			0.576612	test-T		0.973164	test-T		0.512764	test-T		0.892767
