# Supplementary material for: Mitochondrial metabolism sustains CD8+ T cell migration for an efficient infiltration into solid tumors
Source: Nat Commun. 2024 Mar 11;15:2203. doi: 10.1038/s41467-024-46377-7 (PMC10928223; doi:10.1038/s41467-024-46377-7)
Supplement: Supplementary file 6 — Source Data [file 41467_2024_46377_MOESM6_ESM.zip › Source Data/Figure S2.xlsx]

## Sheet: Fig. S2A
		lactate (nmol/mln cells)
		ctrl	EtBr
		3.48229	4.39136
		4.1957	4.82602
		4.06268	4.67338
	mean	3.91356	4.63026
	SEM	0.219027	0.127313
	test-T (paired)	**	0.00248011

## Sheet: Fig. S2B
		O2 Flux per V (-KCN) pmol/(s*10^6 cells)
		Basal			Maximal
		ctrl	EtBr		ctrl	EtBr
		2.48215	0.216055		8.42664	1.35856
		2.49216	0.9972		7.80575	3.51109
		2.09722	0.346927		6.56316	1.37031
		2.34842	1.17269		7.16596	2.97485
		2.35499	0.683218	mean	7.49038	2.3037
		0.0919577	0.236203	SEM	0.402182	0.553229
		***	0.000583825	test-T	***	0.000273465

## Sheet: Fig. S2C
		MitoSox MFI
		ctrl	EtBr
		3094	13731
		3315	12246
		4262	10025
	mean	3557	12000.7
	SEM	358.227	1076.84
	test-T	**	0.00174271

## Sheet: Fig. S2D
		norm 3D motility Score
		RPMI_gluc	2DG	2DG+lact	2DG+lact+MCTi
		1.20529	0.783788	1.40332	0.973746		ANOVA OneWay (postHoc HS)
		0.892896	0.693012	1.39552	0.655801		Comparison		P
		0.901818	0.838019	1.04973	0.745658		lactate vs. 2DG		<0.001	***
		1.15397	0.660025	0.805394	0.851644		lactate vs. MCTi		<0.001	***
		0.933628	0.744319	0.831087	0.638271		unt vs. 2DG		<0.001	***
		0.912402	0.389751	1.17128	0.740378		unt vs. MCTi		<0.001	***
		0.987618	0.752587	0.941214	0.727705		lactate vs. unt		0.797
		1.13173	0.7026	0.95021	0.602089		MCTi vs. 2DG		0.959
		0.880649	0.735187	1.2007	0.646939
		1.02104	0.478725	0.930287	0.451549
		0.966263	0.711781	0.769664	0.464525
		1.01269	0.532979	1.01386	0.564006
	mean	1	0.668564	1.03852	0.671859
	SEM	0.0316866	0.0384436	0.0617809	0.0432356

## Sheet: Fig. S2E
		norm 3D Score							norm 3D Score
		RPMI_gluc	+ 2DG	+2DG +ace	+2DG +pyr				RPMI_gluc	+ 2DG	+2DG +DMsucc	+2DG +DMaKG
		1.08331	0.0919923	0.604245	0.456411				1.13396	0.216136	0.42527	0.563896
		0.983287	0.059821	0.427047	0.465962				1.0794	0.307207	0.603333	0.544786
		1.04516	0.189019	0.460964	0.299482				0.786645	0.107251	0.376577	0.554478
		0.888247	0.185319	0.437838	0.417357				1.24827	0.209546	0.920447	0.38519
		0.820768	0.0831701	0.626675	0.5517				0.74983	0.284315	0.469982	0.762495
		1.19603	0.0115893	0.497091	0.378884				1.0019	0.363753	0.950491	0.471391
		0.983202	0	0.893612	0.387935				0.979857	0.79541	0.755638	1.1567
		0.826126	0.156442	0.726602	0.625157				0.960062	0.414041	0.783269	1.16252
		1.24571	0	0.593005	0.808611				1.06008	0.644195	0.545764	0.650251
		0.928166	0	1.13515	0.749621				1.33037	0.659638	0.776647	1.07253
									0.864398	0.701797	0.638725	0.871893
									0.805232	0.586341	0.612604	0.951652
	mean	1	0.0777352	0.640223	0.514112			mean	1	0.440802	0.654896	0.762315
	SEM	0.0457463	0.0243151	0.0714416	0.0528332			SEM	0.0525899	0.0656266	0.0536788	0.0792528
		ANOVA on Ranks (postHoc Tukey's)							ANOVA OneWay (postHoc HS)
		Comparison		P					Comparison		P
		R_gluc vs. 2DG		<0.001	***				Rgluc vs. 2DG		<0.001	***
		acetate vs. 2DG		<0.001	***				Rgluc vs. DMsucc		0.002	**
		pyruvate vs. 2DG		<0.001	***				DMaKG vs. 2DG		0.004	**
		R_gluc vs. pyruvate		<0.001	***				Rgluc vs. DMaKG		0.034	*
		R_gluc vs. acetate		<0.001	***				DMsucc vs. 2DG		0.043	*
		acetate vs. pyruvate		0.186					DMaKG vs. DMsucc		0.24

## Sheet: Fig. S2F
		norm 3D Score
		RPMI_gluc	+ oligo	+ ace	+ pyr	+ DMsucc	+ DMaKG
		1.03546	0.736495	0.776823	0.547533	0.551777	0.434775		ANOVA OneWay (postHoc HS)
		0.977282	0.646713	0.629488	0.604811	0.604939	0.382018		Comparison		P
		0.98726	0.805808	0.75904	0.698481	0.532618	0.358785		R_gluc vs. DMaKG		<0.001	***
		1.07361	0.575184	0.879675	0.848051	0.656794	0.454898		R_gluc vs. DMsucc		<0.001	***
		1.01425	0.814051	0.741964	0.734917	0.680827	0.479815		R_gluc vs. oligo		<0.001	***
		0.912133	0.697232	0.725857	0.731259	0.473952	0.502859		pyr vs. DMaKG		<0.001	***
		0.911193	0.442547	0.583284	0.654166	0.622591	0.42282		ace vs. DMaKG		<0.001	***
		1.08719	0.447952	0.657687	0.604034	0.729113	0.254223		R_gluc vs. ace		<0.001	***
		1.00162	0.5009	0.55608	0.710464	0.71928	0.275518		R_gluc vs. pyr		<0.001	***
		1.16477	0.551761	0.480244	0.639285	0.471881	0.245983		oligo vs. DMaKG		<0.001	***
		0.925229	0.622703	0.745231	0.899251	0.588354	0.242722		DMsucc vs. DMaKG		<0.001	***
		0.909999	0.480894	0.747958	0.665536	0.660554	0.196292		pyr vs. DMsucc		0.243
									pyr vs. oligo		0.233
	mean	1	0.610187	0.690278	0.694816	0.607723	0.354226		ace vs. DMsucc		0.211
	SEM	0.0232918	0.0381952	0.0321811	0.0291414	0.025143	0.0308066		ace vs. oligo		0.183
									pyr vs. ace		0.993
									oligo vs. DMsucc		0.954

## Sheet: Fig. S2G
		norm 3D score
		ctrl	lactate		ctrl	acetate		ctrl	pyruvate
		1.0271	1.36062		0.95609	1.16963		1.05583	1.26536
		0.880657	1.23155		0.966994	1.34231		0.981587	1.26993
		1.09224	1.19464		1.07692	1.23071		0.962585	1.30114
		1.04252	1.22745		1.2521	1.40092		1.1463	1.32085
		0.93454	0.984314		0.709299	1.42677		0.991272	1.30875
		1.02294	0.784429		1.0386	1.07901		0.86243	0.921335
		1.09154	1.1999		1.16401	1.00405		0.982393	1.00248
		0.737084	1.26272		0.882514	1.3297		0.969181	1.06178
		1.17137	1.29228		0.953478	0.841659		1.00403	1.00404
					1.21254	1.17457		1.04439	1.07943
					0.907897	0.871441		0.992297	1.18688
					0.879564	1.03298		1.00946	1.16945
								0.998248	1.02347
		1	1.17088	mean	1	1.15865		0.997226	1.10837
		0.0436174	0.0591156	SEM	0.0451857	0.056952		1.04589	1.07871
		*	0.033487	test-T	*	0.0400579		0.956881	0.924065
								1.06998	1.16597
								0.996891	1.18883
								0.933132	1.04726
							mean	1	1.1278
							SEM	0.0134654	0.0291999
							test-T	***	0.000324914
