# Supplementary material for: Mitochondrial metabolism sustains CD8+ T cell migration for an efficient infiltration into solid tumors
Source: Nat Commun. 2024 Mar 11;15:2203. doi: 10.1038/s41467-024-46377-7 (PMC10928223; doi:10.1038/s41467-024-46377-7)
Supplement: Supplementary file 6 — Source Data [file 41467_2024_46377_MOESM6_ESM.zip › Source Data/Figure S3.xlsx]

## Sheet: Fig. S3A
		lactate (nmol/mln cells)
		IL2	IL7+15
		1.20706	1.59805
		1.57039	1.56637
		3.9165	2.80782
		3.12564	3.50734
		2.40201	3.14455
	mean	2.44432	2.52483
	SEM	0.496381	0.400438
	test-T (paired)		0.955602

## Sheet: Fig. S3B
		O2 Flux per V (-KCN) pmol/(s*10^6 cells)
		Basal			Maximal
		IL2	IL7+15		IL2	IL7+15
		1.1243	2.9662		2.51442	4.90932
		1.85506	3.40036		3.49354	7.54676
		1.16686	2.6375		3.19554	4.81236
		2.75002	4.13938		4.62818	7.16234
		1.72406	3.28586	mean	3.45792	6.10769
		0.380782	0.324571	SEM	0.440626	0.724407
		*	0.0205465	test-T	*	0.0204506

## Sheet: Fig. S3C
		normalized values
		MitoMass			MitoPot			GlucUptake
		IL2	IL7+15		IL2	IL7+15		IL2	IL7+15
		0.908258	1.1721		0.924678	0.865141		1	1.10738
		1.09174	1.3		1.07532	0.804646		1	1.05238
		0.941946	1.78703		0.335499	1.40148		1.04122	2.18754
		1.05805	1.679		1.6645	1.22007		0.958776	1.77825
		1	1.15482		1	1.02973		1	1.11308
		1	1.41859	mean	1	1.06421	mean	1	1.44773
		0.034332	0.131901	SEM	0.211479	0.110958	SEM	0.0130361	0.228111
		MW Rank Sum test			MW Rank Sum test			MW Rank Sum test
		p=0.008	**		p=1			p=0.008	**

## Sheet: Fig. S3D
	Normalized Metabolic Parameters	MitoMass	0.459707	1.30225	0.606725	1.63132	0.2937	1.44227	0.273764	1.99027	1.06041	0.492165	1.19541	1.25202	0.213298	0.238213	0.210411	0.221209	1.74884	1.69621	1.70431	1.96751	0.237246	0.243768	0.298162	1.76868	1.65148	1.80067
		MitoPot	0.852218	1.25322	0.672466	1.2221	0.652481	1.19499	0.737161	1.41537	0.406281	0.218269	1.71603	1.65942	0.339232	0.374318	0.389898	0.394488	1.743	1.79344	1.49276	1.47287	0.291151	0.339282	0.35734	1.69906	1.69428	1.61889
		ATP5a	0.93587	1.08668	0.99073	0.986716	0.908814	1.28655	0.925259	0.879378	1.21126	1.09038	0.695378	1.00298	1.30367		1.08446	1.31049	0.783097	0.766619	0.774066	0.977595	1.27649	1.08654	0.757711	1.1804	0.832482	0.866379
		IDH2	0.701173	1.22441	0.814215	1.2602	0.745527	1.35856	0.823845	1.07207	1.11185	0.648964	0.994455	1.24473	0.854496		0.720079	0.905627	1.13424	1.03441	1.07671	1.27444	0.854901	0.828254	0.744734	1.24001	1.13716	1.19493
		GLUT1	0.813154	1.36928	0.472881	1.34468	0.773573	1.33097	0.803804	1.09165	0.827161	0.421857	1.18336	1.56762	0.513282		0.448744	0.514526	1.14995	1.28807	1.27851	1.80691	0.596781	0.569511	0.450912	1.37279	1.4706	1.5394
		GlucUpt	0.945404	1.29312	0.60783	1.15365	0.684017	1.12519	0.478591	1.7122	0.863306	1.17406	0.908343	1.05429	1.03605	0.790616	0.940904	0.727867	1.10183	1.05531	1.39004	0.957389	0.770024	0.722282	0.851627	1.17482	1.30885	1.1724
		HK1	0.988063	1.15929	0.784243	1.06841	0.92135	1.05735	0.961311	1.05999	1.16699	1.08286	0.803321	0.946828	1.26944		0.990034	1.33623	0.850341	0.796355	0.818408	0.939196	1.23938	1.2326	1.01976	0.931715	0.759205	0.817338
		PFK2	1.00484	1.04087	0.979299	0.974988	0.939287	1.2272	0.892865	0.940644	1.22764	0.784056	0.934186	1.05412	0.940527	1.01933	1.05333	1.07606	0.797466	0.939675	1.03131	1.1423	0.886489	0.864578	0.793824	1.02586	1.28834	1.14091
		MCT1	0.951704	1.15549	0.908296	0.984511	0.9349	1.14592	0.89625	1.02293	1.21219	0.722866	0.975565	1.08938	0.987281	1.06698	1.02731	1.1216	0.859285	0.84766	1.01908	1.0708	0.943941	1.00182	0.979234	0.958649	1.18403	0.932327
		G6PD									1.32197	1.08582	0.723445	0.868769	1.13458	1.21408	1.26291	1.43722	0.550109	0.734607	0.786222	0.880268	1.21314	0.993218	1.03263	0.757864	1.1205	0.882654
		3D Mot Score	84.4186	278.262	9.92727	155.385	66.0857	326.877	47.2683	393.443	42.75	40.32	364.66	433.812	77.2222	87.2143	44.4407	13.5652	207.677	392.163	316.187	361.972	47.0769	92.1951	118.914	353.289	423.722	291.561
	Linear Regression vs 3D Motility Score
			Adj R^2	p value	correlation
	Normalized Metabolic Parameters	MitoMass	0.692	<0.001	positive
		MitoPot	0.797	<0.001	positive
		ATP5a	0.135	0.04	negative
		IDH2	0.52	<0.001	positive
		GLUT1	0.738	<0.001	positive
		GlucUpt	0.424	<0.001	positive
		HK1	0.223	0.01	negative
		PFK2	0.0888	0.076
		MCT1	0.0166	0.245
		G6PD	0.472	<0.001	negative

## Sheet: Fig. S3E
		3D score
		IL7	IL7+15
		39	207.429
		131.143	318.6
		206.7	382
		347.52	555.176
	mean	181.091	365.801
	SEM	65.217	72.7067
	test-t (paired)	***	0.000220932

## Sheet: Fig. S3F
		3D score
		IL15	IL7+15
		89.3333	150.857
		329.333	406.8
		550.703	472.839
	mean	323.123	343.499
	SEM	133.222	98.1892
	test-t (paired)		0.719672

## Sheet: Fig. S3G
		MitoMass					MitoPot					ATP5a					IDH2
		8negRAneg	8negRApos	8posRAneg	8posRApos		8negRAneg	8negRApos	8posRAneg	8posRApos		8negRAneg	8negRApos	8posRAneg	8posRApos		8negRAneg	8negRApos	8posRAneg	8posRApos
		1.86393	0.930984	0.844275	0.360811		2.04199	0.781378	0.519925	0.656711		1.11958	1.03823	0.84205	1.00013		1.14379	1.00705	0.933848	0.915311
		1.55073	0.877493	1.21062	0.361154		1.58442	0.78343	1.21998	0.412165		1.08424	1.03947	0.839938	1.03635		0.973579	1.16908	0.832636	1.02471
		1.44716	1.13853	0.770654	0.643659		2.31072	0.892715	0.391924	0.40464		1.1628	1.00996	0.844623	0.982608		0.982952	0.980485	1.00728	1.02929
		1.29903	1.11215	0.994249	0.594568		1.67753	1.37824	0.737087	0.207136		1.05715	1.19046	0.866102	0.886282		1.02475	1.107	0.884155	0.984099
		1.09655	1.07607	1.19294	0.634445		1.31479	1.21672	1.22599	0.2425		1.08443	1.05721	0.810041	1.04832		1.00954	0.985133	1.05563	0.949699
		1.45148	1.02705	1.00255	0.518927	mean	1.78589	1.0105	0.818982	0.38463	mean	1.10164	1.06707	0.840551	0.990739	mean	1.02692	1.04975	0.942709	0.98062
		0.128297	0.0518023	0.0890049	0.0650065	SEM	0.175399	0.121592	0.173922	0.0796529	SEM	0.0182224	0.0317627	0.00895245	0.0286893	SEM	0.0306141	0.0376251	0.040338	0.0218467
		One-Way ANOVA (postHoc HS)					One-Way ANOVA (postHoc HS)					One-Way ANOVA (postHoc HS)					One-Way ANOVA p>0.05
		8negRAneg	8negRApos	0.007	**		8negRAneg	8negRApos	0.006	**		8negRAneg	8negRApos	0.317
		8negRAneg	8posRAneg	0.007	**		8negRAneg	8posRAneg	0.001	**		8negRAneg	8posRAneg	<0.001	***
		8negRAneg	8posRApos	<0.001	***		8negRAneg	8posRApos	<0.001	***		8negRAneg	8posRApos	0.013	*
		8negRApos	8posRAneg	0.847			8negRApos	8posRAneg	0.359			8negRApos	8posRAneg	<0.001	***
		8negRApos	8posRApos	0.005	**		8negRApos	8posRApos	0.021	*		8negRApos	8posRApos	0.072
		8posRAneg	8posRApos	0.005	**		8posRAneg	8posRApos	0.093			8posRAneg	8posRApos	0.002	**
		GLUT1					GlucUpt					HK1					PFK2
		8negRAneg	8negRApos	8posRAneg	8posRApos		8negRAneg	8negRApos	8posRAneg	8posRApos		8negRAneg	8negRApos	8posRAneg	8posRApos		8negRAneg	8negRApos	8posRAneg	8posRApos
		1.19878	1.11196	0.833182	0.856078		1.15329	0.954635	0.963437	0.928636		1.02425	1.00314	0.87476	1.09786		1.00697	0.965952	0.944131	1.08295
		1.14032	1.08469	0.851399	0.923595		1.13453	0.984354	0.967378	0.913739		0.94908	1.03588	0.908498	1.10654		0.984388	0.982089	0.904941	1.12858
		1.17933	1.06109	0.852624	0.906955		1.00368	0.970363	1.01214	1.01381		1.04373	1.04111	0.884769	1.0304		1.14295	0.88358	0.985123	0.988344
		1.07702	1.17091	0.866156	0.885924		0.998993	0.976803	1.01849	1.00571		0.994524	1.12983	0.89934	0.97631		1.08271	0.999297	0.948964	0.969034
		1.21293	1.06909	0.927176	0.790806		1.03524	0.991903	0.9603	1.01255		1.02561	1.06267	0.777777	1.13394		1.07385	0.890227	0.938946	1.09698
		1.16167	1.09955	0.866107	0.872671	mean	1.06515	0.975612	0.984349	0.974891	mean	1.00744	1.05452	0.869029	1.06901	mean	1.05817	0.944229	0.944421	1.05318
		0.0244322	0.0198412	0.0161425	0.0233682	SEM	0.0328874	0.00636729	0.0127311	0.0220936	SEM	0.0165861	0.021101	0.0235415	0.0287583	SEM	0.0283736	0.0240127	0.012779	0.0314441
		One-Way ANOVA (postHoc HS)					One-Way ANOVA (postHoc HS)					One-Way ANOVA (postHoc HS)					One-Way ANOVA (postHoc HS)
		8negRAneg	8negRApos	0.106			8negRAneg	8negRApos	0.041	*		8negRAneg	8negRApos	0.304			8negRAneg	8negRApos	0.033	*
		8negRAneg	8posRAneg	<0.001	***		8negRAneg	8posRAneg	0.06			8negRAneg	8posRAneg	0.002	**		8negRAneg	8posRAneg	0.028	*
		8negRAneg	8posRApos	<0.001	***		8negRAneg	8posRApos	0.047	*		8negRAneg	8posRApos	0.21			8negRAneg	8posRApos	0.988
		8negRApos	8posRAneg	<0.001	***		8negRApos	8posRAneg	0.948			8negRApos	8posRAneg	<0.001	***		8negRApos	8posRAneg	0.996
		8negRApos	8posRApos	<0.001	***		8negRApos	8posRApos	0.981			8negRApos	8posRApos	0.447			8negRApos	8posRApos	0.03	*
		8posRAneg	8posRApos	0.219			8posRAneg	8posRApos	0.985			8posRAneg	8posRApos	<0.001	***		8posRAneg	8posRApos	0.022	*
		MCT1					G6PD						Score 3D Norm
		8negRAneg	8negRApos	8posRAneg	8posRApos		8negRAneg	8negRApos	8posRAneg	8posRApos			8negRAneg	8negRApos	8posRAneg	8posRApos
		1.32154	1.18447	0.711399	0.78259		0.937326	1.05178	0.816728	1.19417			1.41549	0.98253	0.990485	0.611498
		1.29825	1.14573	0.726217	0.8298		0.964858	1.12972	0.742982	1.16244			2.5651	1.4349	0	0
		1.3977	1.06082	0.724982	0.816499		1.03109	1.0287	0.839728	1.10048			3.0247	0.545149	0.430156	0
		1.20211	1.23331	0.740548	0.82403		0.942307	1.27946	0.847946	0.930288			4	0	0	0
		1.20797	1.08851	0.782847	0.920672		0.780442	1.00511	0.848707	1.36574			1.80185	0.212286	1.36062	0.625245
		1.28552	1.14257	0.737199	0.834718	mean	0.931205	1.09895	0.819218	1.15062		mean	2.56143	0.634972	0.556251	0.247349
		0.0367524	0.0313093	0.0123094	0.0229953	SEM	0.0412313	0.0497479	0.0199169	0.0704888		SEM	0.456851	0.259865	0.271136	0.151485
		One-Way ANOVA (postHoc HS)					One-Way ANOVA (postHoc HS)						One-Way ANOVA (postHoc HS)
		8negRAneg	8negRApos	0.004	**		8negRAneg	8negRApos	0.08				8negRAneg	8negRApos	0.002	**
		8negRAneg	8posRAneg	<0.001	***		8negRAneg	8posRAneg	0.233				8negRAneg	8posRAneg	0.001	**
		8negRAneg	8posRApos	<0.001	***		8negRAneg	8posRApos	0.023	*			8negRAneg	8posRApos	<0.001	***
		8negRApos	8posRAneg	<0.001	***		8negRApos	8posRAneg	0.005	**			8negRApos	8posRAneg	0.858
		8negRApos	8posRApos	<0.001	***		8negRApos	8posRApos	0.465				8negRApos	8posRApos	0.765
		8posRAneg	8posRApos	0.023	*		8posRAneg	8posRApos	0.001	**			8posRAneg	8posRApos	0.734
