# Supplementary material for: Mitochondrial metabolism sustains CD8+ T cell migration for an efficient infiltration into solid tumors
Source: Nat Commun. 2024 Mar 11;15:2203. doi: 10.1038/s41467-024-46377-7 (PMC10928223; doi:10.1038/s41467-024-46377-7)
Supplement: Supplementary file 6 — Source Data [file 41467_2024_46377_MOESM6_ESM.zip › Source Data/Figure S4.xlsx]

## Sheet: Fig. S4A
		norm mitochondrial membrane potential (MMP)
	oligomycin ->	unt	100pM	1nM	10nM	100nM	1uM	10uM
		1	0.907777	1.38209	1.45421	1.69505	1.77328	1.48233
		1	0.933116	0.9657	1.11184	1.13967	1.08193	1.05669
		1	1.01302	1.07176	1.43065	1.32541	1.31047	1.21717
		1	1.01415	1.05993	1.14214	1.07983	0.974984	1.03778
		1	1.01615	1.05293	1.04874	1.04749	0.928331	0.902729
	mean	1	0.976843	1.10648	1.23752	1.25749	1.2138	1.13934
	SEM	0	0.0233752	0.0714215	0.0850836	0.119502	0.154641	0.0992039
		ANOVA on Ranks (postHoc Tukey)
		Comparison		P
		10nM vs 100pM		0.119
		10nM vs unt		0.119
		10nM vs 1nM		0.925
		10nM vs 10uM		0.934
		10nM vs 1uM		0.934
		10nM vs 100nM		1
		100nM vs 100pM		0.159
		100nM vs unt		0.159
		100nM vs 1nM		0.957
		100nM vs 10uM		0.963
		100nM vs 1uM		0.963
		1uM vs 100pM		0.719
		1uM vs unt		0.719
		1uM vs 1nM		1
		1uM vs 10uM		1
		10uM vs 100pM		0.719
		10uM vs unt		0.719
		10uM vs 1nM		1
		1nM vs 100pM		0.738
		1nM vs unt		0.738
		unt vs 100pM		1

## Sheet: Fig. S4B
		normalized MMP
		ctrl	CCCP
		1	0.892264
		1	0.870274
		1	0.95817
		1	0.901784
		1	0.901774
		1	0.944275
	mean	1	0.911424
	SEM	0	0.0135533
	test-T	**	0.00125527

## Sheet: Fig. S4C
		O2 Flux per V (-KCN) pmol/(s*10^6 cells)
		Basal			ATP-linked
		ctrl	CCCP		ctrl	CCCP
		4.92604	5.70722		4.17954	4.08112
		4.13938	5.19296		3.18694	2.75876
		1.3078	1.70856		0.90662	0.67074
		2.24788	2.8466		1.88646	1.60118
		1.49608	1.44378		1.24554	0.9614
		2.82344	3.37982	mean	2.28102	2.01464
		0.726049	0.881191	SEM	0.614082	0.628903
		*	0.040485	test-T	**	0.00731062

## Sheet: Fig. S4D
		norm mtROS
		ctrl	CCCP
		1	1.00483
		1	1.02174
		1	0.934823
		1	0.946704
		1	1.04485
		1	0.987603
		1	0.930673
		1	0.963473
	mean	1	0.979337
	SEM	0	0.0149249
	test-T		0.208731

## Sheet: Fig. S4E
		norm 3D mot Score
		ctrl	CCCP
		0.780775	0.428762
		1.29895	0.490703
		0.920279	0.873385
		0.967654	0.10306
		0.976329	0.0136861
		1.05602	0.0245255
		1.07109	0.0425179
		0.924328	0.0636872
		1.00459	0.0158969
		1.09693	0.182773
		1.04693	0.115317
		0.85614	0.0877689
		1.03222	0.187225
		1.07494	0.139304
		0.892836	0.116109
	mean	1	0.192315
	SEM	0.0316048	0.0606523
	test-T	***	2.17085e-12

## Sheet: Fig. S4F
		norm (Perceval/CalRed) ratio
		immotile cells	motile cells
		0.614778	1.85289
		0.83846	1.29834
		0.84664	1.21742
		0.861631	2.08697
		0.63806	1.64949
		0.960138	0.5993
		1.10126	1.23267
		1.47646	0.922209
		1.54916	1.34127
		0.806275	0.800058
		1.16552	0.694838
		1.68895	1.05978
		0.452668	1.01891
		1.17561	1.07478
		0.761865	1.2482
		1.04557	1.31729
		1.67997	1.00089
		1.36634	1.18872
		1.25532	1.46906
		0.699038	1.15425
		0.606499	0.915336
		1.08981	1.18465
		1.19876	1.10581
		0.395661	1.02643
		1.1697	1.12213
		0.555861	1.40507
		1.04014	1.21851
		0.851688	0.849414
		0.984898	0.771593
		0.675639	0.804813
		1.17531	0.778041
		1.01646	1.25011
		0.941935	1.17179
		1.06495	1.33235
		0.899443	0.833602
		1.44189	1.30578
		0.976037	0.915795
		0.931613	0.949052
		1.43461	1.13775
		1.06916	0.827792
		1.0364	1.16073
		0.997849	2.94055
		1.11925	0.91731
		1.20112	0.965671
		0.879862	1.25595
		0.701922
		0.889973
		0.86509
		0.97567
		0.829097
		0.901735
		0.919462
		0.993911
		1.1679
		1.04749
		1.06789
		0.97827
		1.11768
		0.813199
		1.09752
		0.750831
		1.14411
	mean	1	1.16385
	SEM	0.0339048	0.0589027
		Rank Sum Test
		p=0.019	(*)

## Sheet: Fig. S4G
		norm 3D motility Score						norm mtROS amount
	AtpA5 ->	untreated	10nM	1uM	10uM		AtpA5 ->	untreated	10nM	1uM	10uM
		1.06893	1.23415	0.179038	0.201256			1	1.0139	1.09844	1.22235
		1.04644	0.858209	0.145307	0.0861603			1	1.10226	1.3478	1.42866
		0.884635	1.02977	0.0838874	0.16432			1	1.05008	1.07567	1.23027
		1.0676	1.16523	1.05597	0.710503			1	1.14821	1.09935	1.4544
		1.02461	1.42427	1.20024	0.603035			1	1.12987	1.20617	1.59091
		0.907796	1.20681	0.795011	0.548249			1	1.11681	1.36472	1.33254
		0.88627	1.35602	0.843734	0.47895
		0.947276	1.11005	0.894076	0.383161
		1.16645	1.00852	0.847484	0.392738		mean	1	1.09352	1.19869	1.37652
		1.24099	2.22752	1.24862	0.760714		SEM	0	0.0209424	0.0532008	0.0582633
		0.831151	1.61803	0.701889	0.457321
		0.927859	2.21811	0.751167	0.382808			ANOVA on Ranks (postHoc SNK)
		1.24622	1.61425	0.725732	0.353621			Comparison		P
		0.972377	1.26267	0.537726	0.457208			10uM vs unt		<0.001	***
		0.781406	1.68167	0.614314	0.40337			10uM vs 10nM		0.01	*
								10uM vs 1uM		0.004	**
	mean	1	1.40102	0.70828	0.425561			1uM vs unt		0.001	**
	SEM	0.0364022	0.105472	0.0915906	0.0482579			1uM vs 10nM		0.15
								10nM vs unt		<0.001	***
		ANOVA on Ranks (postHoc SNK)
		Comparison		P
		10nM vs 10uM		<0.001	***
		10nM vs 1uM		<0.001	***
		10nM vs unt		<0.001	***
		unt vs 10uM		<0.001	***
		unt vs 1uM		<0.001	***
		1uM vs 10uM		<0.001	***

## Sheet: Fig. S4H
		normalized 3D Score						normalized 3D Score
		ctrl	A5 10nM	NAC	NAC+A5			ctrl	A5 10uM	oligo	oligo+A5	NAC	NAC+A5
		1.00844	1.0029	0.380607	0.381325			0.955044	0.176253	0.0885375	0.0396944	0.278285	0.0965837
		0.982891	1.36556	0.242502	0.155596			0.995392	0.144354	0.051696	0.0999599	0.596037	0
		1.00866	1.34033	0.14428	0.152935			1.04956	0.146669	0	0.0934673	0.17481	0.0544276
		0.972891	1.32259	0.183302	0.216215			1.47376	0.082086	0.0160092	0.042854	0.247476	0
		0.750308	1.24072	0.234626	0.234556			0.913315	0.0786446	0.0481311	0.0538748	0.232491	0
		1.2768	1.3342	0.237727	0.361276			0.612926	0.134769	0.0271829	0.0794017	0.328003	0
		1.11948	0.970645	0.965622	0.70604			0.965048	0.279103	0.164585	0.143302	0.750344	0.248026
		0.949133	1.10335	0.796029	0.684527			1.1718	0.183979	0.229246	0.0944124	0.45444	0.15123
		0.93139	1.11514	0.670296	0.887501			0.863153	0.188402	0.179816	0.0797401	0.532367	0.208707
		0.958982	1.06583	0.751685	0.654056			1.01612	0.0661844	0.14097	0.153981	0.17963	0
		1.08582	1.12674	0.602259	0.641323			0.959644	0.111031	0.0396896	0.093228	0.469687	0
		0.955202	1.07751	0.580191	0.62349			1.02423	0.0497331	0.0740917	0.0561218	0.198005	0.0917421
		0.6664	1.36842	0.595578	0.849405			1.08606	0.226255	0.0454303	0.0284789	0.369359	0.024813
		1.285	2.12613	0.522981	0.761251			0.90722	0.150424	0.00595003	0.0276756	0.392108	0.0118296
		1.0486	1.26826	0.530452	0.52198			1.00672	0.268349	0.0530526	0.012237	0.319084	0.0176493
		1.01884	1.35844	0.387196	0.965521			0.774726	0.233985	0.0512723	0.0147485	0.14127	0.0158004
		1.04127	2.12688	0.381568	0.83475			1.32001	0.319106	0.0270364	0.0370949	0.142422	0.0510647
		0.939883	1.01543	0.430563	0.513971			0.90526	0.181858	0.0393056	0.0112888	0.378358	0.0314331
	mean	1	1.29606	0.479859	0.563651		mean	1	0.167844	0.0712223	0.0645312	0.343565	0.0557393
	SEM	0.0349281	0.0781963	0.0540859	0.06146		SEM	0.0448825	0.0180158	0.0152589	0.0100971	0.0396836	0.0178632
		ANOVA on Ranks (postHoc SNK)						ANOVA on Ranks (postHoc SNK)
		Comparison		P				Comparison		P
		A5 vs NAC		<0.001	***			ctrl vs NAC+A5		<0.001	***
		A5 vs NAC+A5		<0.001	***			ctrl vs oligo		<0.001	***
		A5 vs ctrl		<0.001	***			ctrl vs oligo+A5		<0.001	***
		ctrl vs NAC		<0.001	***			ctrl vs A5		<0.001	***
		ctrl vs NAC+A5		<0.001	***			ctrl vs NAC		<0.001	***
		NAC+A5 vs NAC		0.319				NAC vs NAC+A5		<0.001	***
								NAC vs oligo		<0.001	***
								NAC vs oligo+A5		<0.001	***
								NAC vs A5		<0.001	***
								A5 vs NAC+A5		<0.001	***
								A5 vs oligo		<0.001	***
								A5 vs oligo+A5		<0.001	***
								oligo+A5 vs NAC+A5		0.32
								oligo+A5 vs oligo		0.912
								oligo vs NAC+A5		0.041

## Sheet: Fig. S4I
		norm pMLC2			norm actin			norm tubulin				norm pMLC2		norm actin		norm tubulin
		unt	oligo		unt	oligo		unt	oligo			unt	oligo	unt	oligo	unt	oligo
		1.14803	0.107628		0.484026	0.616246		0.925762	0.186409		mean	1	0.704885	1.00081	0.796381	1.00097	0.585601
		1.47092	0.789272		0.389918	0.485618		0.488499	0.124425		SEM	0.0329699	0.0312405	0.0333435	0.0293621	0.0182861	0.0202864
		0.394636	0.17938		0.70792	0.807459		0.874297	0.120053			MW Rank Sum Test		MW Rank Sum Test		MW Rank Sum Test
		1.00453	0.681644		0.545267	0.527662		0.778337	0.150248			p<0.001	***	p<0.001	***	p<0.001	***
		1.07628	0.53814		0.267811	0.662317		0.284692	0.120781
		0.932776	0.143504		0.618025	0.913273		0.737485	0.224301
		0.8969	0.430512		0.642559	1.13033		0.855442	0.225076
		0.8969	0.251132		0.620366	0.539367		0.863367	0.142779
		1.00453	0.53814		0.51062	0.828622		1.16801	0.385662
		1.25566	0.143504		0.575793	1.08819		0.97085	0.203443
		1.18391	0.932776		0.42728	2.05147		0.819554	0.195472
		1.07628	0.53814		0.423815	0.446757		0.97718	0.133488
		0.968652	0.609892		0.446476	1.32566		0.634466	0.381244
		1.68617	0.753396		0.569988	0.997642		0.743223	0.252037
		1.82968	0.215256		0.375216	0.971423		0.884271	0.195472
		1.21978	0.789272		0.388045	1.12996		0.831168	0.260053
		1.68617	0.394636		0.603886	1.31255		1.08612	0.401056
		1.25566	0.789272		0.617463	0.762699		1.01585	0.240652
		1.47092	1.57854		0.692656	0.822535		0.928084	0.226396
		1.7938	0.753396		0.738915	0.824034		0.864642	0.136676
		1.07628	1.68617		0.728989	0.986406		1.11527	0.298628
		1.14803	0.932776		0.483839	1.16741		0.6193	0.259689
		1.86555	0.215256		0.341038	0.63975		1.35596	0.281595
		1.43504	0.753396		0.557534	0.759796		0.954454	0.172928
		1.18391	1.0404		0.601076	0.714662		1.2044	0.217971
		0.8969	1.32741		0.63975	0.875817		0.967753	0.306325
		1.07628	1.47092		0.738915	0.77918		1.19342	0.175206
		1.11216	0.502264		0.293937	0.800249		0.660152	0.190326
		1.29154	0.322884		0.558002	0.638813		0.874616	0.24557
		0.35876	0.53814		0.475786	0.40696		0.59457	0.156715
		0.71752	0.789272		0.675146	0.490394		0.52753	0.207314
		0.322884	0.35876		0.477846	0.525228		0.835995	0.408069
		0.574016	0.71752		0.420538	0.753148		0.72496	0.448147
		0.430512	0.53814		0.520265	0.696777		0.317073	0.585051
		0.287008	0.502264		1.35329	0.480561		0.782846	0.205947
		0.502264	0.609892		0.77019	0.629356		0.416859	0.290931
		1.07628	1.32741		0.590495	3.61526		0.564147	0.330828
		0.215256	0.574016		0.904564	0.992024		0.799652	0.371179
		0.71752	0.753396		1.24598	1.03997		1.04709	0.609827
		0.753396	0.17938		1.2544	0.895949		1.26889	0.679417
		0.71752	0.53814		1.15898	1.13436		0.705605	0.771916
		1.0404	0.609892		0.816355	0.721966		0.70565	0.909958
		1.0404	0.143504		1.4429	1.50836		1.24625	0.597484
		1.50679	0.251132		1.57456	1.26358		1.07346	1.0087
		0.466388	0.287008		1.45891	1.33559		1.35364	0.390444
		0.8969	0.502264		1.25712	1.02049		0.861226	0.571661
		0.71752	0.287008		1.71764	1.21807		1.18131	0.863458
		1.6503	0.107628		1.32623	0.64902		0.750192	0.680556
		1.18391	0.035876		1.75229	0.912804		1.06494	0.9131
		2.5472	0.394636		2.18603	0.701178		0.981598	0.881493
		0.681644	0.215256		1.08033	1.67082		1.64107	1.17812
		1.21978	0.287008		1.56117	1.72214		0.97882	0.830394
		1.47092	0.107628		1.44618	1.01749		0.811857	1.0669
		1.14803	0.35876		1.16348	1.12031		1.21993	0.990524
		0.645768	0.502264		1.75678	0.934997		0.974539	0.804479
		1.07628	0.825148		1.75847	0.597143		1.12615	0.904037
		0.287008	0.645768		1.44768	1.63056		1.03069	0.0771961
		0.645768	1.21978		1.21255	0.945485		0.94949	0.765858
		0.53814	1.32741		0.793413	1.08988		0.528441	0.731838
		0.394636	0.861024		1.56978	1.03772		1.10416	0.845833
		0.861024	0.789272		0.985657	0.604447		1.19242	0.806939
		1.11216	0.71752		0.745938	0.785641		0.29289	0.516417
		0.681644	0.322884		1.22762	0.581037		1.16568	0.342988
		1.32741	1.11216		2.1732	0.61737		1.53463	0.420639
		0.251132	0.466388		1.45732	0.702676		1.65491	0.433027
		0.251132	0.35876		1.6609	0.940616		1.80735	0.780569
		0.502264	0.430512		1.07152	0.609129		1.33839	0.549891
		0.322884	0.251132		1.23118	1.00476		1.37395	0.210365
		0.502264	0.430512		1.18548	0.914677		1.72714	0.189187
		0.932776	0.430512		1.88479	2.34269		1.32062	0.035114
		0.681644	0.071752		1.82411	1.18258		1.72059	0.170424
		1.00453	0.251132		0.89623	1.18268		0.861409	0.213325
		1.00453	0.107628		1.06141	0.859149		1.21241	0.203625
		1.36329	0.394636		1.44927	0.922356		1.11326	0.152798
		0.394636	0.394636		1.29598	0.974888		0.948214	0.260691
		0.861024	0.394636		2.23276	1.42923		1.34872	0.275128
		1.36329	0.466388		1.31349	0.991649		1.78357	0.199025
		1.00453	0.251132		1.6947	1.06066		1.05834	0.214282
		0.430512	0.753396		1.09831	0.594241		1.13066	0.214555
		1.11216	0.681644		1.00757	0.717939		1.37263	0.199207
		1.43504	0.322884		1.30712	1.24804		1.13535	0.359474
		0.861024	0.430512		0.81364	0.994271		1.07824	0.260782
		0.861024	1.86555		1.11441	1.4355		1.23172	0.239695
		0.53814	0.394636		0.744908	1.26611		1.03252	0.286696
		0.71752	0.753396		0.997631	0.606414		0.603048	0.30883
		1.68617	0.574016		1.08832	1.06141		0.445487	0.304139
		1.39916	0.8969		0.659634	0.783675		0.424131	0.303092
		0.53814	0.322884		0.485657	0.69378		0.345758	0.307464
		1.54267	0.430512		0.499242	0.587686		0.766843	0.136266
		0.789272	0.789272		0.678198	0.999609		0.49528	0.22043
		1.54267	1.18391		1.09543	0.771408		0.883076	0.289838
		3.04946	0.753396		0.502016	0.625423		0.591893	0.146923
		1.54267	0.71752		0.951967	0.688349		0.902625	0.154347
		1.14803	0.53814		0.798901	0.291622		1.00363	0.181892
		1.82968	0.574016		0.997275	0.68652		0.927876	0.0721052
		0.609892	0.71752		0.767534	0.472498		1.01475	0.233138
		1.21978	0.645768		1.27047	0.533454		1.08476	0.191171
		1.07628	0.645768		0.623644	0.404998		0.842632	0.205939
		0.502264	1.39916		0.632392	0.519513		0.882261	0.115347
		1.25566	1.0404		1.4266	0.898052		0.82882	0.236537
		0.143504	0.466388		1.02245	0.588791		0.968532	0.235652
		0.932776	0.825148		0.958653	0.652664		0.980432	0.218582
		0.645768	0.71752		1.22758	0.471289		0.986594	0.248366
		0.769226	0.753396		1.62725	0.673931		0.838984	0.227259
		0.867825	0.394636		1.0546	0.428257		0.941227	0.140917
		0.411101	0.322884		0.794847	0.468586		0.897879	0.1911
		0.368096	0.143504		0.988811	0.390133		1.13045	0.251447
		0.406988	0.215256		1.40071	0.404429		1.16764	0.212243
		0.791164	0.71752		0.52243	0.470933		0.728985	0.246808
		0.74442	0.789272		1.32524	0.534663		1.24385	0.2342
		0.378941	0.107628		1.14764	0.609063		1.38016	0.303755
		0.687454	0.394636		0.65686	1.00218		1.04825	0.215855
		0.355133	0.53814		1.51956	0.406919		1.19016	0.190144
		0.612538	0.968652		0.820453	0.649249		1.32966	0.190958
		0.603813	0.53814		1.82527	0.478686		0.849113	0.0966124
		0.784683	0.367598		1.15297	0.319788		0.843269	0.275352
		0.903226	0.265383		1.22901	0.448173		0.830201	0.53916
		0.949223	0.752024		0.945779	0.494405		1.00515	0.636976
		0.593841	0.333443		0.831975	0.455712		1.14904	0.528854
		0.967048	0.595461		1.24281	0.67137		1.34344	0.885165
		0.805499	0.91968		0.582959	0.603515		1.0462	0.591716
		0.431669	0.799765		1.17716	0.495757		0.986736	1.09511
		0.243569	0.951217		0.732184	0.373062		0.544189	0.904325
		0.657912	0.5188		0.647756	0.429324		0.696438	0.375081
		1.01666	1.15926		0.924867	0.651241		0.841605	0.640943
		0.907464	0.861343		0.995426	0.609276		0.74308	1.05558
		0.848255	0.554575		0.581607	0.577767		1.21244	0.580347
		0.474549	1.13944		0.652664	0.929135		0.768614	1.19388
		0.629242	0.423317		0.831335	2.06866		0.746621	0.38822
		1.19105	0.580004		0.833611	0.75658		0.665237	0.979688
		1.6727	0.586736		0.630614	1.0588		0.271705	0.981459
		1.80359	0.555074		0.92757	0.417446		0.998104	0.870893
		1.04284	0.52977		0.839728	0.815972		0.920403	1.19108
		1.17796	2.09764		0.607996	0.691001		0.591397	1.07648
		1.38351	1.12411		0.849615	0.385012		0.880986	0.703875
		1.33552	0.597082		0.778559	0.410689		1.00161	0.83955
		1.3061	1.64266		1.15319	2.985		0.83229	0.503142
		1.57273	1.03436		1.04607	1.05852		1.1739	0.75335
		1.24041	0.995842		1.03967	0.946419		1.0842	0.882367
		1.40807	0.401877		0.551663	0.7351		0.728382	0.928938
		1.40657	0.981009		0.851891	0.408555		1.12985	0.74138
		1.34026	1.10052		0.79755	0.653517		0.938642	0.818124
		1.19765	0.839526		1.12786	0.850966		1.19097	0.675366
		1.85208	1.91777		1.2485	0.797336		1.13994	1.02311
		1.50604	1.15896		1.38855	0.853242		1.31054	0.922563
		1.44072	0.621363		1.13896	0.610841		1.17589	0.50895
		1.42926	1.01409		1.03376	0.814478		1.52678	0.708975
		1.19142	0.684756		0.918679	0.804165		0.851556	0.868839
		1.25724	0.672001		1.35312	0.697545		1.14851	0.770633
		0.427431	0.895304		1.32282	0.711486		0.852477	0.586403
		1.32255	0.96574		1.47575	0.652877		1.2282	0.763762
		1.54381	0.610512		1.69119	0.765756		1.35233	0.715739
		1.23866	1.47517		1.02473	0.923729		0.893134	0.507994
		1.5023	1.80336		1.06527	0.351155		1.29446	0.42144
		0.913198	1.19951		0.923872	0.81462		0.963928	0.367007
		0.608799	1.50296		1.39111	0.561194		1.00012	0.730082
		1.06949	1.10109		2.05686	0.319077		1.196	0.723283
		1.20389	1.61376		1.17296	1.51409		1.38423	0.960174
		0.825629	1.26862		0.867895	0.578762		1.13222	1.01362
		1.23968	0.863893		1.41693	0.823867		1.38987	1.13031
		1.12622	1.23226		0.722368	1.35128		1.15003	0.923413
		1.35581	0.775372		0.835603	0.664257		1.4511	1.06961
		1.18695	0.778227		1.11307	0.566955		1.34528	1.20928
		0.67638	1.27452		1.31898	0.790579		1.27997	1.22409
		1.03808	0.685708		1.4845	0.718172		1.40626	1.15765
		1.43157	0.557399		1.36415	0.929277		1.10297	1.06755
		0.87246	0.484107		1.47013	1.25511		1.47313	1.15967
		0.928047	0.9606		0.86633	0.483807		0.996369	1.09975
		1.47345	1.26272		1.14181	0.816612		1.33982	1.0809
		0.998293	0.724924		0.85815	1.11264		1.0337	0.934959
		0.384354	0.846569		0.98369	0.410191		1.27204	0.841003
		0.768709	0.924811		1.30241	1.07644		1.04308	1.00728
		1.18961	1.59167		1.33108	1.39808		0.912718	0.890584
		0.974116			1.34103	0.681541		1.08172	0.876382
		0.826961			1.00681	0.44419		0.933223	0.78402
		1.40911			1.21898	0.63538		0.405255	1.08232
		0.813826			0.705084	1.05482		0.851167	0.0526623
		0.661912			0.624711	0.486581		0.832892	1.04935
		0.663054			0.772726	0.411827		0.888494	0.682414
		1.15211			0.915265	0.413747		1.05863	0.593734
		0.698082			0.804591	0.729552		1.05909	0.716625
		0.944419			0.695126	0.316018		0.454092	0.708727
		1.56578			0.795274	0.26978		0.826943	0.764911
					0.685667	0.463837		0.999308	0.561346
					0.604795	0.527203		0.735147	0.699934
					0.994216	0.353739		0.724168	0.544074
					0.852389	0.556034		0.920155	0.843047
					0.451018	0.58946		0.588068	1.12516
					0.566884	0.520232		0.687868	0.972999
					0.763551	0.284987		0.654577	0.79123
					0.682181	0.243958		0.762877	0.628378
					1.24878	0.366095		1.23163	0.753807
					1.03006	0.482055		1.4483	0.66868
					0.924867	0.979317		1.08374	0.841813
					0.894781	0.306056		1.08537	0.342976
					0.683177	0.474292		0.820851	0.438384
					0.779555	0.583598		0.958404	0.852505
					1.05026	0.851952		1.47663	1.01289
					1.25668	0.778923		0.937261	0.701579
					1.3118	0.979475		1.29279	1.01824
					1.21436	0.4396		1.34815	0.714739
					1.70307	0.417897		1.3122	0.47992
					1.231	0.983594		1.44122	0.941334
					1.75535	1.2586		1.33023	0.233997
					1.01285	1.70549		1.00437	1.10213
					1.15496	0.748032		1.20741	0.888283
					0.990731	0.546212		1.20443	0.455657
					0.826996	0.855595		1.00455	1.29541
					1.41252	0.673736		1.24704	0.926529
					1.18007	0.80918		1.26772	1.15518
					1.48919	0.748349		1.26149	1.4558
					0.880555	0.733933		0.735147	0.757508
					1.14109	0.806804		1.41281	0.695411
					1.13484	0.842606		1.48623	0.947914
					0.883471	0.471282		1.05087	0.941334
					0.857439	0.297128		1.15046	0.370892
					1.09948	0.238311		1.06762	0.517927
					0.57357	0.394728		0.781788	0.453313
					0.544835	1.91002		0.643422	0.588645
					0.803382	0.417966		0.651496	0.557102
					0.788019	2.18407		1.1851	0.466032
					1.28001	0.705959		1.14398	0.695996
					0.716607	0.469411		1.04035	0.701083
					0.653304	0.60291		0.80541	0.725504
					0.797479	0.427582		0.88173	1.25819
					0.783359	0.648745		1.17081	0.976327
					1.18272	0.841863		1.48376	1.13761
					0.943832	0.402261		0.961896	0.8181
					0.748032	0.552267		0.926118	0.741276
					0.992307	1.83469		1.84895	0.654277
					1.91301	0.552588		1.09432	0.398875
					1.45171	0.439762		0.746405	0.393278
					2.39253	0.21908		1.0425	0.472137
					0.732983	0.321648		1.04497	0.410576
					2.8334	0.376619		0.534615	0.411594
					0.7173	0.768622		0.780127	0.608487
					0.537341	0.513964		0.896508	0.572365
					0.36863	0.387837		0.690476	0.602891
					0.621301	0.759968		1.06347	0.819627
					0.458926	0.547459		1.38383	0.671575
					0.547797	0.35947		1.13421	0.489436
					0.857021	0.49906		1.30652	0.903573
					1.1108	3.94985		0.391091	0.536751
					0.52752	0.890422		1.62153	0.644101
					0.467639	1.23707		0.674437	0.866942
					0.396828	0.723268		0.92365	0.605944
					0.31667	0.324854		1.1338	0.334261
					0.588351	0.43832		0.80768	0.590681
					0.873813	0.703716		0.670325	0.859819
					0.594529	2.48536		1.56395	0.262525
					4.48423	0.589288		0.383689	0.540312
					0.724904	0.342322		0.704458	0.837942
					1.02019	0.384151		1.22303	0.569821
					0.446095	0.525663		0.889517	0.819627
					0.824388	0.737371		1.0096	0.984468
					0.621301	0.651951		1.20864	1.01856
					0.920545	0.834971		0.68513	1.37825
					0.401139	0.321969		0.57847	0.788592
					0.551946	0.609962		0.908152	0.503681
					0.744903	0.68801		0.98345	0.613575
					0.870069	0.978567		1.13099	0.509278
					4.16107	0.447936		1.31822	0.766206
					0.699068	0.435275		1.30906	0.763153
					0.552748			0.849644
					0.459955			0.715838
					0.496175			0.953941
					0.461558			1.09334
					0.5723			1.37011
					1.14091			1.80766
					0.656118			1.2709
					1.57138			1.60873
					0.772629			1.46983
					1.10614			1.57515
					0.886897			1.93587
					5.77428			1.38487
					0.652432			0.748908
					1.19156			1.11878
					1.21784			0.391752
					0.502746			0.858293
					1.01735			0.445681
					0.573422			0.863381
					0.373574			0.353594
					1.06735			0.832346
					0.673266			0.877626
					0.717659			0.853205
					0.887057			0.423804
					0.976644			1.18848
					0.824714			0.821662
					0.717498			0.890854
					0.314597			0.670048
					0.412998			0.397348
