# Supplementary material for: Mitochondrial metabolism sustains CD8+ T cell migration for an efficient infiltration into solid tumors
Source: Nat Commun. 2024 Mar 11;15:2203. doi: 10.1038/s41467-024-46377-7 (PMC10928223; doi:10.1038/s41467-024-46377-7)
Supplement: Supplementary file 6 — Source Data [file 41467_2024_46377_MOESM6_ESM.zip › Source Data/Figure S5.xlsx]

## Sheet: Fig. S5A
		norm 3D Score
		complete	NO-pyr	NO-gluc	NO-glut
		0.627006	0.587584	0.346281	0.833389		ANOVA OneWay (postHoc HS vs ctrl)
		1.31317	0.762997	0.74283	0.613495		Comparison		P
		1.05982	0.752463	0.818116	0.721467		complete vs NO_gluc		0.015	*
		1.45771	0.835174	0.181684	0.20621		complete vs NO_glut		0.033	*
		0.838131	1.42664	0.303161	0.266475		complete vs NO_pyr		0.217
		0.704155	1.06624	0.0467801	0.149978
		1.30263	0.514653	1.44074	1.32064
		0.786612	0.64635	1.30231	0.803486
		0.910754	0.363548	0.363473	1.2014
		1.18141	0.852058	0.423652	0.259292
		1.04544	1.0421	0.680323	0.80087
		0.773154	1.00341	0.277192	0.550254
	mean	1	0.821101	0.577212	0.643913
	SEM	0.0776321	0.0828666	0.125923	0.109973

## Sheet: Fig. S5B
		DMSO	2DG	OctAcid	etx	CB	OctAc + etx + CB
		1.45159	0.375044	0.224083	0.491455	0.746346	0.0501559		ANOVA on Ranks (postHoc SNK)
		0.645074	0.669302	0	1.78008	0.222909	0.187163		Comparison		P
		0.90334	1.36133	0.13049	1.27397	0.309184	0		etx vs OctAc		<0.001	***
		0.890905	0.780141	0	0.877827	0.387585	0		etx vs OctAc+etx+CB		<0.001	***
		1.04666	0.714863	0	1.03351	0.659161	0		etx vs CB		<0.001	***
		1.06243	0.700817	0	1.22656	0.441352	0		etx vs 2DG		0.01	*
		0.837317	0.752966	0	1.23615	0.269611	0.0687048		etx vs DMSO		0.627
		0.888417	0.461159	0	1.04741	0.531399	0		DMSO vs OctAc		<0.001	***
		1.27427	0.586253	0	0.902763	0.406497	0		DMSO vs OctAc+etx+CB		<0.001	***
									DMSO vs CB		<0.001	***
									DMSO vs 2DG		<0.001	***
									2DG vs OctAc		<0.001	***
	mean	1	0.71132	0.039397	1.09664	0.44156	0.0340026		2DG vs OctAc+etx+CB		<0.001	***
	SEM	0.0809116	0.0929591	0.0272008	0.117438	0.0586132	0.0210358		2DG vs CB		<0.001	***
									CB vs OctAc		<0.001	***
									CB vs OctAc+etx+CB		<0.001	***
									OctAc+etx+CB vs OctAc		0.86

## Sheet: Fig. S5C
		norm 3D motility score
		ctrl	oligo	CCCP
		0.97808	0	0		ANOVA on Ranks (postHoc Dunnet vs ctrl)
		0.814345	0	0.026672		Comparison		P
		1.20757	0.0471491	0		CCCP vs ctrl		<0.001	***
		0.771405	0.0438972	0.196609		oligo vs ctrl		<0.001	***
		1.03812	0	0
		1.19047	0	0.123207
		0.973793	0.0946777	0
		1.28546	0.0691208	0.0726319
		0.740746	0.0120026	0
		1.37427	0	0
		1.20166	0	0
		0.424071	0.0353186	0
	mean	1	0.0251805	0.0349266
	SEM	0.0792889	0.00940436	0.0185013

## Sheet: Fig. S5D
		norm 3D motility score
		ctrl	NAC	MitoTEMPO
		1.12597	0.90219	0.650793
		1.04037	0.174055	0.322759
		0.833657	0.495507	0.530042
		0.998672	0.105085	0.243776
		0.8109	0.345956	0.343768
		1.19043	0.513462	0.36023
		1.1089	0.496332	0.818713
		1.03375	0.376613	0.859925
		0.857347	0.464893	0.716763
		1.24138	0.633441	1.08308
		0.898372	0.632569	0.700756
		0.860246	0.434748	1.12101
	mean	1	0.464571	0.645967
	SEM	0.0425214	0.0608607	0.0849694
		ANOVA OneWay (postHoc HS vs ctrl)
		Comparison		P
		ctrl vs oligo		<0.001	***
		ctrl vs CCCP		<0.001	***
