# Supplementary material for: Mitochondrial metabolism sustains CD8+ T cell migration for an efficient infiltration into solid tumors
Source: Nat Commun. 2024 Mar 11;15:2203. doi: 10.1038/s41467-024-46377-7 (PMC10928223; doi:10.1038/s41467-024-46377-7)
Supplement: Supplementary file 6 — Source Data [file 41467_2024_46377_MOESM6_ESM.zip › Source Data/Figure S6.xlsx]

## Sheet: Fig. S6A
		% viable cells
		ctrl-CD8	Rapa-CD8
		94.4	77.8
		96.3	90.5
		85.6	78
		86.2	87.3
		79.8	72.4
	mean	88.46	81.2
	SEM	3.04164	3.33871
	test-T		0.146949

## Sheet: Fig. S6B
		MitoMass			MitoPot			mtROS
		MG / FSC			TMRE / MG			MitoSox / FSC
		ctrl-CD8	Rapa-CD8		ctrl-CD8	Rapa-CD8		ctrl-CD8	Rapa-CD8
		1	1.11513		1	1.10459		1	1.14637
		1	1.34751		1	1.01185		1	1.16217
		1	1.32726		1	0.798938		1	1.10225
		1	1.21656		1	0.762353		1	1.0266
		1	1.22645		1	0.91133		1	0.980866
		1	1.24658	mean	1	0.917812	mean	1	1.08365
		0	0.0419997	SEM	0	0.0640583	SEM	0	0.0348312
		**	0.0042036	test-T		0.268779	test-T		0.0742239

## Sheet: Fig. S6C
		fold over actin
		ETC-V			ETC-III			ETC-II			ETC-IV			ETC-I
		ctrl-CD8	Rapa-CD8		ctrl-CD8	Rapa-CD8		ctrl-CD8	Rapa-CD8		ctrl-CD8	Rapa-CD8		ctrl-CD8	Rapa-CD8
		1	1.09325		1	0.90339		1	1.3002		1	1.23423		1	1.60782
		1	1.13723		1	0.865322		1	0.980327		1	1.33529		1	1.3794
		1	1.02609		1	1.24131		1	1.16685		1	1.87829		1	1.77187
		1	0.81719		1	0.923698		1	0.994776		1	1.6601		1	1.49427
		1	1.01844	mean	1	0.983431	mean	1	1.11054	mean	1	1.52698	mean	1	1.56334
		0	0.0708684	SEM	0	0.0868079	SEM	0	0.0761026	SEM	0	0.148208	SEM	0	0.0836979
			0.811552	test-T		0.860813	test-T		0.242299	test-T	*	0.0379371	test-T	**	0.0066961

## Sheet: Fig. S6D
		lactate (nmol/mln cells)
		ctrl-CD8	Rapa-CD8
		4.09348	2.37992
		5.54695	2.21776
		4.19904	1.21734
		3.22906	1.66073
		5.87334	5.62777
	mean	4.58838	2.6207
	SEM	0.490625	0.779543
	test-T	*	0.0233506

## Sheet: Fig. S6E
		norm 3D motility score
		O2 21%		O2 5%
		ctrl-CD8	Rapa-CD8	ctrl-CD8	Rapa-CD8		ANOVA TwoWay (postHoc Tukey)
		0.991317	1.0884	0.480548	0.512364
		1.00393	1.21978	0.406761	0.387512		Comparisons for normoxia (21%)			P
		1.00476	1.17219	0.58069	0.506268		rapa vs. ctrl			0.007	**
		0.800834	1.13168	0.19493	0.134334
		0.987312	1.30088	0.187916	0.351192		Comparisons for hypoxia (5%)			P
		1.21185	1.23341	0.188027	0.517508		rapa vs. ctrl			0.598
		0.757296	1.58952	0.140049	0.0585034
		1.2421	1.29711	0.0831385	0.184879		Comparisons for ctrl			P
		1.00061	1.08716	0.0873581	0.220867		normoxia vs. hypoxia			<0.001	***
		1	1.01496	0.505749	0.379327
							Comparisons for rapa			P
							normoxia vs. hypoxia			<0.001	***
	mean	1	1.21351	0.285517	0.325275
	SEM	0.0474154	0.0511952	0.0593472	0.0527487

## Sheet: Fig. S6F
		norm pMLC2					norm pMLC2
		ctrl-CD8	Rapa-CD8				ctrl-CD8	Rapa-CD8
		1.07911	0.997972			mean	1	1.08677
		0.957404	1.35497			SEM	0.00995188	0.0147475
		0.916836	0.933063
		0.924949	0.94929				MW Rank Sum Test
		0.892495	1.73631				p=0.002	**
		0.957404	1.28195
		0.941176	1.06288
		0.924949	1.08722
		0.973631	1.46856
		0.933063	1.44422
		0.908722	1.38742
		0.973631	1.03854
		0.957404	1.02231
		1.11968	1.63083
		0.965517	1.05477
		0.957404	1.20892
		0.916836	1.56592
		0.997972	0.981744
		0.989858	1.04665
		0.973631	1.25761
		0.924949	2.07708
		1.03043	1.03043
		0.94929	1.03043
		0.957404	1.00609
		0.989858	1.10345
		0.973631	1.50913
		0.981744	2.05274
		0.981744	0.973631
		1.00609	1.04665
		0.94929	0.957404
		0.957404	1.03854
		0.933063	1.36308
		0.94929	1.1927
		0.94929	1.09533
		0.900609	1.38742
		0.924949	1.50913
		0.94929	1.20081
		0.900609	1.06288
		1.15213	2.19878
		0.94929	1.14402
		0.957404	1.0142
		0.94929	1.27383
		0.94929	1.08722
		0.957404	1.09533
		1.11156	1.30629
		1.0142	1.15213
		0.941176	1.4929
		0.989858	1.47667
		1.14402	1.29817
		1.28195	0.933063
		0.981744	1.00609
		0.973631	1.02231
		0.924949	1.46045
		1.75254	0.957404
		0.965517	0.997972
		0.997972	1.02231
		1.05477	1.07099
		1.03043	1.09533
		1.0142	1.00609
		0.989858	1.65517
		0.94929	0.973631
		0.957404	0.973631
		0.924949	1.00609
		0.941176	0.965517
		0.957404	1.12779
		0.989858	1.0142
		1.0142	0.973631
		0.965517	0.957404
		1.17647	0.965517
		0.981744	1.07099
		0.981744	1.38742
		0.924949	1.11156
		0.916836	1.22515
		0.989858	1.08722
		0.941176	1.02231
		0.941176	0.94929
		0.900609	1.0142
		0.989858	1.10345
		0.973631	1.29817
		0.941176	1.07099
		1.00609	1.10345
		0.957404	0.965517
		0.997972	1.21704
		0.924949	1.48479
		1.14402	0.94929
		1.11156	0.981744
		0.997972	0.997972
		1.0142	1.3712
		1.04665	1.27383
		1.03854	1.10345
		0.933063	1.23327
		1.02231	1.07911
		1.07099	1.1927
		1.10345	1.00609
		1.11968	1.02231
		1.04665	1.35497
		0.973631	1.55781
		1.04665	1.38742
		1.10345	1.03043
		1.02231	0.997972
		0.997972	1.33063
		0.973631	1.3712
		1.03854	1.06288
		1.09533	1.1927
		1.11968	1.02231
		1.04665	1.16024
		0.94929	1.53347
		1.09533	1.47667
		0.989858	1.16024
		1.11156	1.63083
		1.08722	1.59838
		1.00609	1.1359
		0.997972	1.20081
		1.02231	1.28195
		1.03854	1.3712
		1.03043	1.11156
		1.02231	1.46045
		1.04665	1.36308
		1.08722	1.58215
		1.00609	1.16024
		1.0142	1.44422
		0.973631	1.08722
		1.00609	0.997972
		0.989858	1.1927
		0.94929	1.04665
		0.997972	2.42596
		1.00609	1.12779
		0.989858	1.1927
		0.908722	1.22515
		0.933063	1.02231
		0.924949	1.23327
		0.94929	1.22515
		0.732283	1.05477
		0.738004	0.981744
		1.01261	0.997972
		0.738004	1.07911
		0.829539	1.28195
		0.989726	0.924949
		0.760887	1.04665
		0.9554	1.12779
		0.932516	0.908722
		1.13275	0.908722
		0.846702	0.908722
		0.875306	1.1927
		1.04121	0.916836
		0.966842	0.924949
		0.909632	1.4929
		1.18424	1.07099
		0.766608	1.80933
		0.938237	0.997972
		0.949679	0.989858
		1.02405	1.00609
		0.720841	0.981744
		0.703678	0.933063
		0.840981	0.924949
		1.05838	0.973631
		0.772329	0.924949
		1.0641	0.957404
		0.932516	0.94929
		0.818097	1.05477
		1.04121	1.22515
		0.818097	0.957404
		1.0927	0.941176
		1.24145	0.981744
		1.18424	1.03043
		0.938237	0.981744
		0.938237	1.3712
		0.966842	1.16836
		0.938237	0.965517
		1.02977	1.35497
		1.20712	1.39554
		0.989726	0.973631
		1.05838	0.965517
		1.05266	1.03854
		0.989726	3.60243
		1.03549	0.965517
		0.89819	0.973631
		0.995447	0.957404
		0.726562	0.94929
		0.921074	1.63083
		0.812376	0.94929
		0.869586	0.973631
		0.840981	1.1927
		0.881027	1.02231
		0.789492	0.933063
		0.823818	0.965517
		0.852423	2.36917
		1.01261	1.1927
		0.863865	1.11156
		0.703678	0.957404
		1.00117	0.981744
		0.915353	1.05477
		0.806655	1.24138
		0.818097	0.933063
		0.949679	0.933063
		1.15563	0.981744
		0.926795	0.965517
		1.0641	1.22515
		0.943958	0.957404
		1.02405	0.908722
		0.978284	0.900609
		1.18424	0.924949
		1.00689	0.916836
		0.806655	0.916836
		0.926795	0.720841
		0.972563	0.789492
		0.886748	0.77805
		1.10414	0.829539
		1.07554	0.71512
		1.10987	0.720841
		0.995447	0.726562
		0.852423	0.766608
		0.760887	0.886748
		0.938237	0.858144
		0.978284	0.9554
		0.966842	0.926795
		0.995447	0.886748
		1.02405	0.858144
		0.83526	0.881027
		1.04121	0.949679
		1.05266	0.915353
		0.800934	0.89819
		1.08698	0.846702
		0.783771	0.783771
		0.989726	0.875306
		0.806655	0.949679
		0.846702	1.13275
		0.83526	0.903911
		0.875306	0.972563
		0.915353	0.852423
		0.755166	1.00117
		0.766608	0.921074
		0.995447	0.812376
		1.29866	0.83526
		1.02977	0.892469
		1.18996	0.783771
		1.12703	1.63047
		1.35587	0.83526
		0.863865	1.03549
		1.0641	0.9554
		0.995447	0.869586
		1.0927	0.989726
		1.39591	0.984005
		1.60759	1.21284
		1.58471	0.926795
		1.21284	0.984005
		1.2014	0.89819
		1.22428	0.852423
		0.995447	0.995447
		1.13275	0.961121
		1.00117	1.17852
		1.40736	0.949679
		1.06982	0.966842
		1.13275	0.83526
		1.05266	0.863865
		1.23001	0.732283
		1.42452	0.818097
		1.19568	0.972563
		1.35015	0.83526
		1.24145	0.692236
		1.01261	0.932516
		1.45884	0.795213
		0.978284	0.71512
		1.0927	0.783771
		1.00117	0.675073
		1.10414	0.743724
		1.18996	0.675073
		1.13275	0.669352
		1.40163	0.675073
		1.26433	0.675073
		1.0927	0.692236
		0.949679	0.732283
		1.13275	0.703678
		0.800934	0.675073
		1.03549	0.692236
		0.984005	1.05266
		0.938237	0.932516
		0.732283	0.766608
		0.915353	0.909632
		1.34775	0.686515
		1.24448	0.869586
		1.76345	0.732283
		1.24876	0.77805
		0.981436	0.83526
		1.82114	0.732283
		1.17279	0.692236
		1.461	0.932516
		1.18561	1.08698
		1.13195	0.892469
		1.4496	0.697957
		0.520869	0.703678
		0.874841	0.71512
		0.95912	0.77805
		1.12008	0.686515
		0.709607	0.738004
		0.84564	1.02405
		0.677794	0.732283
		0.654054	0.720841
		0.368929	0.692236
		0.821187	0.760887
		1.07759	0.772329
		1.26941	0.755166
		0.824274	0.869586
		0.814777	0.863865
		1.00826	0.697957
		0.742131	0.755166
		0.746404	0.852423
		0.40454	1.04694
		0.780116	0.772329
		0.972415	0.749445
			0.703678
			1.01261
			0.692236
			0.743724
			0.755166
			1.04694
			1.29294
			1.09842
			0.892469
			0.749445
			0.852423
			0.83526
			0.852423
			0.709399
			0.709399
			0.663631
			0.743724
			0.680794
			0.692236
			0.686515
			0.789492
			0.71512
			0.709399
			0.669352
			0.926795
			0.806655
			0.806655
			0.886748
			0.77805
			1.08126
			1.11559
			0.949679
			1.02405
			0.83526
			1.04694
			1.03549
			1.01261
			1.06982
			1.16708
			1.02977
			1.08126
			1.07554
			1.39019
			0.9554
			1.13275
			1.12131
			1.08698
			1.08698
			1.15563
			1.02405
			1.1728
			1.0641
			1.07554
			0.966842
			1.29866
			1.21856
			1.19568
			1.10414
			1.02977
			1.14991
			1.18424
			1.47601
			1.14419
			1.40736
			1.07554
			1.06982
			1.01261
			1.35015
			1.19568
			1.04121
			1.05266
			1.14419
			1.09842
			1.4188
			0.915353
			1.24717
			1.29866
			1.22428
			1.14419
			1.20712
			0.9554
			0.949679
			0.949679
			1.01833
			1.08698
			1.31582
			0.89819
			0.915353
			0.989726
			0.755166
			0.800934
			1.09842
			1.31582
			0.9554
			1.08698
			0.858144
			1.45981
			1.85129
			1.83277
			1.71027
			2.33275
			2.28456
			1.59727
			1.57566
			1.4223
			0.492143
			1.27558
			1.3582
			1.22145
			0.89597
			1.21837
			1.25706
			0.76421
			1.08328
			0.98476
			0.913776
			1.00185
			0.819288
			1.31642
			1.22478
			0.900481
			0.951998
			1.68582
			1.74256
			1.41684
			1.19985
			1.70339
			1.77627
			1.6051
			1.26229
			0.968142
			1.66469
			1.44889
			1.61982
			1.24353
			1.67347
			1.33185
			1.26181
			1.65448
			1.56569
			2.01225
			0.84564
			0.982861
			1.77698
			1.2338
			1.61484
			1.30526
			1.18584
			0.904279
			1.63264

## Sheet: Fig. S6G
		Tcm			Tem			Teff
		ctrl-CD8	Rapa-CD8		ctrl-CD8	Rapa-CD8		ctrl-CD8	Rapa-CD8
		45.6404	32.9964		3.0485	0.8184		0.7429	0.9936
		7.7742	6.8544		31.3436	21.056		2.484	4.5318
		27.8586	7.1574		5.5074	16.8818		0.5892	3.3099
		43.7346	26.0604		4.2588	3.8646		0.3357	0.4221
		28.2978	13.9612		9.3378	11.7234		1.3021	1.1502
		35.2735	17.0362		0.632	1.2978		0.3619	0.377
		31.4298	17.3443	mean	9.02135	9.27367	mean	0.9693	1.79743
		5.62812	4.26736	SEM	4.61689	3.49796	SEM	0.335221	0.700917
		**	0.00453077	test-T		0.93322	test-T		0.160247
		Tscm			Tnv			others
		ctrl-CD8	Rapa-CD8		ctrl-CD8	Rapa-CD8		ctrl-CD8	Rapa-CD8
		38.0063	53.5497		0.0380443	0.215059		12.5239	11.4268
		29.6355	37.9476		0	0		28.7627	29.6102
		46.9887	58.5461		0	0.0586047		19.0561	14.0462
		35.2485	59.0349		0	0.0059094		16.4224	10.6121
		38.8445	59.7506		0.00738785	0.00598104		22.2104	13.4086
		49.7871	72.0856		0	0.00721578		13.9455	9.19614
		39.7518	56.8191	mean	0.00757202	0.048795	mean	18.8202	14.7167
		3.0527	4.53275	SEM	0.00621272	0.0344103	SEM	2.44648	3.06662
		**	0.00114597	test-T		0.210013	test-T	*	0.0335155

## Sheet: Fig. S6H
		basal level - not restimulated						restim
		GrzB			Perforin			GrzB			Perforin			IFNg			TNFa
		ctrl-CD8	Rapa-CD8		ctrl-CD8	Rapa-CD8		ctrl-CD8	Rapa-CD8		ctrl-CD8	Rapa-CD8		ctrl-CD8	Rapa-CD8		ctrl-CD8	Rapa-CD8
		5353	1562		968	714		12368	17250		2082	1549		1426	427		130	133
		5535	638		707	484		10883	7267		2371	1754		2807	1510		129	124
		2522	522		423	139		13308	20811		2595	2283		1082	556		192	156
		1559	647		597	262		16146	16235		2947	2226		1958	513		196	140
		2631	449		678	257
		2988	369		670	240
		3431.33	697.833	mean	673.833	349.333		13176.2	15390.8	mean	2498.75	1953	mean	1818.25	751.5	mean	161.75	138.25
		665.528	178.318	SEM	72.2235	86.3063		1108.64	2880.16	SEM	182.618	179.408	SEM	375.62	254.251	SEM	18.6386	6.76233
		**	0.00514477	test-T	***	0.000256948			0.437098	test-T	**	0.00814835	test-T	*	0.0133702	test-T		0.18513

## Sheet: Fig. S6J
		basal level - not restimulated						restim
		GrzB			Perforin			GrzB			Perforin			IFNg			TNFa
		ctrl	Rapa		ctrl	Rapa		ctrl	Rapa		ctrl	Rapa		ctrl	Rapa		ctrl	Rapa
		11948	6509		3065	1719		24011	24170		3451	2861		896	1321		230	259
		12005	3979		1225	886		24481	32285		2236	3823		440	817		186	219
		12340	12259		4941	4286		16747	16950		3060	3873		1842	4717		223	607
		3659	369		594	345		28582	19715		2865	2281		963	1764		135	138
		9988	5779	mean	2456.25	1809		23455.2	23280	mean	2903	3209.5	mean	1035.25	2154.75	mean	193.5	305.75
		2111.44	2500.52	SEM	980.158	872.68		2460.44	3349.88	SEM	253.523	387.318	SEM	292.942	875.715	SEM	21.7581	103.522
			0.0875737	test-T		0.0801652			0.962234	test-T		0.609706	test-T		0.155382	test-T		0.304457
		relative percentage distribution
		IFNg-neg TNFa-neg			IFNg-pos TNFa-neg			IFNg-neg TNFa-pos			IFNg-pos TNFa-pos
		ctrl	Rapa		ctrl	Rapa		ctrl	Rapa		ctrl	Rapa
		25.2	18.7		35.1	36.4		4.5	2.9		35.2	42
		41.1	26.5		26	32.2		9.4	5.2		23.5	36.1
		11.7	2.1		44.3	32.3		1.6	0.4		42.4	65.2
		12.6	7.1		63.7	60.8		2.1	1.8		21.6	30.3
		22.65	13.6	mean	42.275	40.425	mean	4.4	2.575	mean	30.675	43.4
		6.87877	5.52962	SEM	8.05961	6.86178	SEM	1.78279	1.01355	SEM	4.93109	7.64907
		ANOVA OneWay rep Measures (postHoc HS)
		Comparisons for neg-neg				P
		ctrl vs. Rapa				0.011	*
		Comparisons for IFNg-pos / TNFa-neg				P
		ctrl vs. Rapa				0.533
		Comparisons for TNFa-pos / IFNg-neg				P
		ctrl vs. Rapa				0.538
		Comparisons for pos-pos				P
		ctrl vs. Rapa				0.002	**

## Sheet: Fig. S6K
		norm 3D score
		ctrl	Rapa
		0.998589	1.45268
		0.943123	1.3173
		1.05829	1.48862
		1.10076	1.86997
		0.85006	1.88431
		1.04918	1.7028
		1.1565	0.898551
		0.79591	0.853004
		1.04759	0.780287
		0.973215	0.97014
		0.822478	0.784547
		1.20431	0.729123
		1.08812	1.34685
		1.0383	1.20011
		0.873578	0.697639
		0.885472	1.17138
		0.892764	1.38348
		1.22176	1.24538
		0.870709	1.02632
		0.773505	0.740847
		1.35579	0.842022
		0.968388	1.597
		0.918288	1.36822
		1.11332	1.60649
		1.03902	1.72596
		0.991646	1.59689
		0.969333	1.74208
	mean	1	1.26007
	SEM	0.0267076	0.0738325
		MW Rank Sum Test
		p=0.026	*

[truncated: 3 more sheets: Fig. S6L, Fig. S6M, Fig. S6N]
