# Supplementary material for: Mitochondrial metabolism sustains CD8+ T cell migration for an efficient infiltration into solid tumors
Source: Nat Commun. 2024 Mar 11;15:2203. doi: 10.1038/s41467-024-46377-7 (PMC10928223; doi:10.1038/s41467-024-46377-7)
Supplement: Supplementary file 6 — Source Data [file 41467_2024_46377_MOESM6_ESM.zip › Source Data/Figure S7.xlsx]

## Sheet: Fig. S7A
		% viable cells
		ctrl	Beza
		93.4	91.3
		96.7	97
		98.1	97.6
	mean	96.0667	95.3
	SEM	1.39324	2.00749
	test-T		0.390715

## Sheet: Fig. S7B
		MitoMass			MitoPot			mtROS
		MG / FSC			TMRE / MG			MitoSox / FSC
		ctrl	Beza		ctrl	Beza		ctrl	Beza
		1	0.917871		1	1.03787		1	1.06025
		1	1.13751		1	0.922651		1	0.962996
		1	0.967028		1	0.862411		1	0.84728
		1	1.00747	mean	1	0.940979	mean	1	0.956844
		0	0.0665504	SEM	0	0.0514743	SEM	0	0.0615571
			0.920888	test-T		0.370212	test-T		0.555843

## Sheet: Fig. S7C
		lactate (nmol/mln cells)
		ctrl	Beza
		1.92773	2.125
		1.64335	2.80731
		2.43688	2.96382
		2.67598	6.08509
	mean	2.17099	3.4953
	SEM	0.235104	0.882259
	test-T		0.164521

## Sheet: Fig. S7D
		ctrl-CD8					Beza-CD8
		0d	6d	8d	10d	13d	0d	6d	8d	10d	13d
		1	16.2286	50.8571	104.762	440	1	6.17143	40.5714	105.394	328.83
		1	8.91429	36.5714	85.7143	205.714	1	9.37143	24.5714	60	136.8
		1	8.24	16.5667	31.5596	103.516	1	6.88	15.1667	22.1053	66.3158
		1	7.44	17.2667	51.551	111.35	1	6.96	16.5667	49.8006	109.561
	mean	1	10.2057	30.3155	68.3967	215.145	1	7.34571	24.219	59.325	160.377
	SEM	0	2.0301	8.2684	16.4901	78.4661	0	0.6981	5.83116	17.3178	57.9958
		ANOVA on Ranks (postHoc Tukey) - shown only differences between populations at same days
		Comparison		q	p
		ctrl-13d vs Beza-13d		0.267	1
		ctrl-10d vs Beza-10d		0.267	1
		ctrl-8d vs Beza-8d		0.426	1
		ctrl-6d vs Beza-6d		0.586	1

## Sheet: Fig. S7E
		norm 3D Score
		telocollagen 3mg/ml
		ctrl	Beza
		1.02046	1.52417
		0.942164	1.44017
		1.03738	1.12261
		0.957577	1.20918
		0.951026	1.27974
		1.0914	1.02226
		1.10327	1.38797
		0.861229	1.33515
		1.0355	1.11703
		1.09158	1.33611
		0.913613	1.22689
		0.994806	0.915549
	mean	1	1.24307
	SEM	0.0221515	0.0511368
		MW Rank sum Test
		p=0.001	**

## Sheet: Fig. S7F
		% viable cells
		ctrl	AICAR
		80	80.6
		94.8	93.7
		96	89.8
		96.5	95.7
		95.1	93.7
		93.4	91.5
		93.6	94.1
		77.6	81.3
		71.6	76.6
	mean	88.7333	88.5556
	SEM	3.18351	2.3682
	test-T		0.873998

## Sheet: Fig. S7G
		MitoMass			MitoPot			mtROS
		MG / FSC			TMRE / MG			MitoSox / FSC
		ctrl	AICAR		ctrl	AICAR		ctrl	AICAR
		1	1.09748		1	1.1022		1	1.06336
		1	1.1393		1	1.05057		1	1.07332
		1	1.46107		1	0.735195		1	1.90461
		1	0.718675		1	1.36351		1	1.18063
		1	1.3661		1	0.774718		1	1.13715
		1	0.963442		1	1.14414		1	1.11717
		1	1.10574		1	0.971167		1	0.98495
		1	0.978198		1	1.43746
		1	0.939147		1	1.28831	mean	1	1.20874
		1	0.87667		1	1.43047	SEM	0	0.118331
		1	0.882179		1	1.26095	test-T		0.128171
		1	0.991692		1	1.03258
		1	0.931063		1	1.04677
		1	1.21896		1	1.10037
		1	1.05679		1	1.16726
		1	1.04843	mean	1	1.12704
		0	0.0498215	SEM	0	0.0541035
			0.347469	test-T	*	0.034082

## Sheet: Fig. S7H
		lactate (nmol/mln cells)
		ctrl	AICAR
		4.12796	1.89168
		2.26591	0.417402
		5.54695	5.447
		3.26479	4.02089
		5.91425	3.71
	mean	4.22397	3.0974
	SEM	0.684492	0.877067
	test-T		0.139895

## Sheet: Fig. S7I
		fold increase in cell number
		ctrl							AICAR
		0d	6d	8d	10d	13d	15d	17d	0d	6d	8d	10d	13d	15d	17d
		1	6.21	21.9312	36.1866	126.103	164.142	247.516	1	2.565	5.7625	10.9474	33.3808	36.6519	42.9138
		1	8.01	15.2109	36.3985	78.6208	199.314	560.97	1	2.025	3.60938	8.63401	15.852	27.5206	38.307
		1	8.19	14.3203	29.6553	65.123	85.0867	156.965	1	2.57917	6.08824	11.0639	32.2624	56.6008	65.2041
		1	7.92083	16.3531	24.2019	81.028	148.574	165.809	1	0.541667	1.58824	3.23312	6.20758	6.61838	11.9131
		1	7.58271	16.9539	31.6106	87.7187	149.279	282.815	1	1.92771	4.26209	8.46961	21.9257	31.8479	39.5845
		0	0.460981	1.71047	2.92369	13.2648	23.8845	94.932	0	0.47968	1.04728	1.83298	6.59555	10.3724	10.9346
		ANOVA on Ranks (postHoc SNK) - shown only differences between populations at same days
		Comparison		p
		17d vs A-17d		<0.001	***
		15d vs A-15d		<0.001	***
		13d vs A-13d		0.001	**
		10d vs A-10d		0.007	**
		8d vs A-8d		<0.001	***
		6d vs A-6d		<0.001	***

## Sheet: Fig. S7K
		O2 Flux per V (-KCN) pmol/(s*10^6 cells)
		Basal			ATP-linked
		ctrl	bNAD		ctrl	bNAD
		2.61816	4.44212		2.2104	3.88364
		1.56488	3.5504		1.13884	2.92754
		1.80776	2.74062		1.67228	2.50236
		2.1172	2.3152		1.905	2.14788
		2.027	3.26208	mean	1.73163	2.86536
		0.227161	0.469408	SEM	0.226237	0.374979
			0.0556419	test-T	*	0.0412805

[truncated: 2 more sheets: Fig. S7L, Fig. S7M]
