# Supplementary material for: Mitochondrial metabolism sustains CD8+ T cell migration for an efficient infiltration into solid tumors
Source: Nat Commun. 2024 Mar 11;15:2203. doi: 10.1038/s41467-024-46377-7 (PMC10928223; doi:10.1038/s41467-024-46377-7)
Supplement: Supplementary file 6 — Source Data [file 41467_2024_46377_MOESM6_ESM.zip › Source Data/Figure S8.xlsx]

## Sheet: Fig. S8A
		norm 3D score
		glucose	glutamine
		0.84233	0.813968
		1.02897	0.994436
		1.1287	0.832933
		1	1.12046
		1.32631	1.405
		1.06554	1.01254
		0.608155	0.546932
		1	0.949413
	mean	1	0.959461
	SEM	0.0739906	0.0882295
	test-T		0.730037

## Sheet: Fig. S8B
		norm 3D motility Score
		DMSO	2DG	OctAcid	etx	CB	OA+CB+etx		ANOVA OneWay (postHoc HS)
		1.06662	0.745799	0.211562	1.03729	0.566893	0.0113994		Comparison		P
		0.911998	0.672543	0.178083	1.00882	0.772594	0.00511355		unt vs. mix		<0.001	***
		1.02138	1.0707	0.266349	1.15035	0.724383	0.0745666		etx vs. mix		<0.001	***
		0.905398	0.339103	0.546677	0.693698	0.3926	0.277621		unt vs. OA		<0.001	***
		0.734496	0.50122	0.619087	0.892971	0.872099	0.484749		etx vs. OA		<0.001	***
		1.36011	0.769561	0.35914	0.646639	0.567183	0.47946		2DG vs. mix		<0.001	***
		1.04323	0.855634	0.195498	0.982822	0.725239	0.0677984		2DG vs. OA		<0.001	***
		0.834522	0.836063	0.186237	1.01339	0.555421	0.139404		CB vs. mix		<0.001	***
		1.12225	0.870676	0.334999	1.21308	0.785358	0.133423		CB vs. OA		<0.001	***
		1.28954	0.872942	0.087235	0.759551	0.555795	0.0430962		unt vs. CB		<0.001	***
		0.835262	1.07898	0.0323626	0.975273	0.71001	0.0425167		etx vs. CB		<0.001	***
		0.875203	0.657861	0.0629934	1.02501	0.615663	0.0838403		unt vs. 2DG		0.013	*
									etx vs. 2DG		0.069
									2DG vs. CB		0.288
	mean	1	0.77259	0.256685	0.949908	0.653603	0.153582		OA vs. mix		0.297
	SEM	0.0545295	0.0614727	0.0526298	0.0499266	0.0385669	0.0490152		unt vs. etx		0.494

## Sheet: Fig. S8C
		norm 3D score
		unt	oligo
		1.03909	0.376268
		0.924102	0.209125
		1.0368	0.246978
		1.45222	0.250692
		0.762947	0.187554
		0.784835	0.333069
		1.08437	0.0890919
		0.823588	0.122871
		1.09204	0.105412
		0.780933	0.050359
		0.910381	0
		1.30869	0.376137
	mean	1	0.19563
	SEM	0.0623805	0.0363252
	test-T	***	1.62702e-10

## Sheet: Fig. S8D
		norm expression (relative to housekeeping)
		OGDH / actin			PDH / Hsp90
		mock	sgOGDH+PDH		mock	sgOGDH+PDH
		1	0.512486		1	0.226462
		1	0.689863		1	0.0545827
		1	0.364982		1	0.403743
	mean	1	0.522443		1	0.228263
	SEM	0	0.0939172		0	0.100798
	test-T	*	0.0365676		*	0.0166349

## Sheet: Fig. S8E
		norm 3D score
		mock	sgOGDH+PDH
		1.09339	0.445753
		0.947912	0.378851
		0.958703	0.455903
		1.08498	0.331342
		1.08838	0.599861
		0.826639	0.288101
		1.08388	0.347471
		0.963883	0.370389
		0.952239	0.244023
	mean	1	0.384633
	SEM	0.0309227	0.0350961
	test-T	***	6.57159e-10
