# Supplementary material for: Mitochondrial metabolism sustains CD8+ T cell migration for an efficient infiltration into solid tumors
Source: Nat Commun. 2024 Mar 11;15:2203. doi: 10.1038/s41467-024-46377-7 (PMC10928223; doi:10.1038/s41467-024-46377-7)
Supplement: Supplementary file 6 — Source Data [file 41467_2024_46377_MOESM6_ESM.zip › Source Data/Figure S9.xlsx]

## Sheet: Fig. S9A
		% CAR+ cells/ CD8+
		ctrl-CD8-CAR	Rapa-CD8-CAR
		25	34.8
		35.4	37.5
		53.9	41.2
		47.1	41.8
		38.4	47.5
		39.8	24.6
	mean	39.9333	37.9
	SEM	4.05115	3.1881
	test-T		0.701547

## Sheet: Fig. S9B
		lactate (nmol/mln cells)
		ctrl-CD8-CAR	Rapa-CD8-CAR
		3.76904	0.84753
		3.85133	2.70948
		1.71664	0.539224
		4.71106	0.62644
	mean	3.51202	1.18067
	SEM	0.635234	0.513717
	test-T	*	0.0474308

## Sheet: Fig. S9C
		% of moving cells			mean speed moving cells (um/min)
		ctrl-CD8-CAR	Rapa-CD8-CAR		ctrl-CD8-CAR	Rapa-CD8-CAR
		8.69565	24.5614		3.5221	4.40556
		58.5366	55.5556		7.40152	7.97998
		44.8718	45		6.57728	7.82658
		60.4317	53.8922		7.35756	8.57453
		22.9508	26.3158		5.42722	7.02391
		39.6985	45.7399		5.69093	6.94062
		39.1975	41.8441	mean	5.9961	7.1252
		8.26973	5.4715	SEM	0.597326	0.598997
			0.44723	test-T	***	0.000535055

## Sheet: Fig. S9D
		fold increase in cell number (from day3)
		ctrl CAR-CD8						Rap CAR-CD8
		3d	6d	8d	10d	13d	15d	3d	6d	8d	10d	13d	15d
		1	7.2	18.55	84.6081	135.026	241.741	1	4.95	6.59167	9.04663	12.7001	24.5387
		1	6.9	15.3667	38.2213	82.8888	136.5	1	4.4	5.79167	7.94286	17.4696	13.9428
		1	13.75	29.6167	75.9666	160.738	201.673	1	7.5	12.8417	22.6013	38.3709	50.5065
		1	8.91667	30.6667	43.8095	85.6111	179.604	1	6.08333	14.6667	23.1579	41.5298	64.3585
	mean	1	9.19167	23.55	60.6514	116.066	189.879	1	5.73333	9.97292	15.6872	27.5176	38.3366
	SEM	0	1.58305	3.86672	11.5298	19.1122	21.9539	0	0.685262	2.22067	4.16021	7.27243	11.5855
		ANOVA TwoWay on Rep Measure (postHoc HS)
		Comparisons for 6d		P
		ctrl vs. Rapa		0.82
		Comparisons for 8d		P
		ctrl vs. Rapa		0.382
		Comparisons for 10d		P
		ctrl vs. Rapa		0.014	*
		Comparisons for 13d		P
		ctrl vs. Rapa		<0.001	***
		Comparisons for 15d		P
		ctrl vs. Rapa		<0.001	***
